# Supplementary material for: Hijacking of transcriptional condensates by endogenous retroviruses
Source: Nat Genet. 2022 Jul 21;54(8):1238–47. doi: 10.1038/s41588-022-01132-w (PMC9355880; doi:10.1038/s41588-022-01132-w)
Supplement: Supplementary file 4 — Supplementary Tables 1–6. [file 41588_2022_1132_MOESM4_ESM.xlsx]

## Sheet: Table_S1A. RNA FISH probes
Table S1A. Sequence of RNA FISH probes
	Mir290-295			IAPez			Cthrc1			Fgf4
1	gctagcctgccttttaaaaa		1	taacagtctgctttacggga		1	cgtagcggttcaagactctg		1	tcggcgcgcccagaactcac
2	gagcgaggaaggctgagttc		2	tccttagaaagttcaaggcc		2	atgtggtgacctctcatgat		2	actactgcccgggaccctat
3	aatgtcttctttggagacca		3	agattgccctgaatttcatc		3	acttacacggatttgggcat		3	gggagctcgactctactcag
4	actctttttccacacacatt		4	cttggaaaggcctgtatact		4	tggagccagaaattactggg		4	ctgactctcgcgtgggccgc
5	ttcctcccttgaaattatgt		5	atctagtgacgagtatctcc		5	ctcgggctttcttttgaaat		5	cgccgggtgcgctctcagtc
6	tactcactttccccacatag		6	ctgtttcctcagaggagaat		6	ctcacaaaggacacgttgca		6	gagagaccaggcttccgaag
7	taactcctagctttggtttc		7	ttttggcttttttcttgacc		7	aacaaatgctttgtgggggt		7	gggtgaaggcgatggaattc
8	aatgtactgcatagactccc		8	tatatttgcccatactaggg		8	cccagggagatgacacaaag		8	cccgggctcccgtgggtgcg
9	cttaaaattcactccaacct		9	gtagtttgtctgatcagcag		9	tgtggtcctctaaggagtaa		9	cagcctcagtctgggcgctt
10	ccaggaggaaagaacgtgga		10	cttgtaagcctttgttcttt		10	ttcagcttcaaagcctctga		10	gtctaccggtggccctcaag
11	gcggtccagacgttaaaaca		11	cttgccacacttagagcaaa		11	agatcaggcaaaatgggtcc		11	aagctttaagagctcatctc
12	gctggtaaatgtgccagata		12	ggaagaattctgccctttat		12	ctgactgctcatctgtttta		12	tctcgatgctggggtgaaaa
13	cagttaacccggaacacgtg		13	taataggaagtcggaggcgg		13	agtgttcctgactggttaag		13	acagaccctccgactctaag
14	tttcttcgaatccgtactca		14	ctatcctatctcctttacta		14	gaaagcccttgggatatttg		14	tcagaaaagcctaggtgacc
15	tcgctatactcagtctcatt		15	gtattatcagggaggagcag		15	cagactttcccacagattag		15	agccagacccgctggcactc
16	tacaacgaccacctcagtta		16	tatctcaggtcctgcaaatt		16	ctccactaggtttattgact		16	ctagtcttgcacactgtatc
17	taacagctccaagcagcgac		17	actcttttccgttgatctta		17	gtgggacagacaaactctct		17	cctctgtgaccaacacacaa
18	gcgtcagatgcaaagctatg		18	tatacttttatctgctccgg		18	caaatctatcgatggctggc		18	ctgaaaacgtgagacctggc
19	taaactccaagcctaaaccc		19	atgagatgactctgtggtgg		19	cagaagtttatgatgtgcca		19	tctagaaacccagcctggct
20	aactgaaccgccctctttag		20	gcccaaatgctgcataatat		20	agtgcctgacaaccatatag		20	ttggatggggtagttccctt
21	acgactgccttacatccatc		21	gggcgttttcattggacaaa		21	aactagctgtcaaggagctt		21	aagtacctcactcaggagga
22	caatctacaatgcacctgga		22	taattgttcctctaccagtt		22	ccagtgcttttgaatcagtt		22	cttaatatctcctgctggag
23	ttagttcttagccgttttga		23	gagtattccaaggtgaggta		23	tgcgtgaaacagcagggatt		23	ataagtccacgctaggcata
24	agaaatgcaaccccagtgaa		24	cccttggacacaaaggtata		24	gtataatccttagaggggga		24	tgtcccagatttcgaagagg
25	gactcaaacccacatgtgac		25	tggtaagaccttccattgat		25	cacagtatgcttttccaagt		25	taggtaggcggagtgtcaaa
26	aacgcggaaagcctttagta		26	ctttatggcacaggaggatg		26	cctaatgactgtgtggactt		26	caatcgggacccaagagatc
27	tccaacttccaagacctgag		27	actttttctgtggctatctg		27	gcgtgaaagacacgctttga		27	aaagagggtactgggtgagc
28	aggtaagcgattccaggttg		28	gatctcttcttatctctacc		28	gctagttccaataggtattt
29	agcacacatacctgtttcaa		29	ccttaactcagcggaaggaa		29	cctctcaggaaagatgctac
30	tagccagtggcaacgaattc		30	ggggaggagatatgaggatc		30	ttgcttatcaattcctgcac
31	taatatggcggccacgtgag		31	attctgtaaggctttttcca		31	gcattcttgccatgaagtta
32	gcaactacagtagtcaagca		32	ttttagctggggatacgttt		32	cctcagcaggtgtgtaataa
33	ccaactacagtagtcaagca		33	taagggcaagctgtgcaatt		33	ccagttagtttcacgtgatc
34	ttaaagtcagctacagccag		34	tgtttggataccactttacc		34	cccatttttatgcagaggaa
35	aagcttgtttgtgctaggag		35	taacaatgtcacgggcttct		35	ctaagttgtatgtgcacctc
36	ttatgggtattatctacccg		36	agaactcacagcagctttga		36	agtagctgtcttgtatcaca
37	ctgggctattgtaaagccaa		37	aataccgcgtgggttaattc		37	ggacttggttcttggaactt
38	agattatgcttagggcacac		38	tttctccggttaacggagaa		38	cctgacattctatgttagct
39	gctaggcaggattacattca		39	ctggctctgaacaatgacgt		39	ggcgaactcattttaagggt
40	ttgaaggcaagtaagtaccc		40	aaggctgtctgaatcaaggc		40	gtccgtgttctaatggatta
41	ccacagatgacacccaaatg		41	tgttaatggtgtcagtcgtc		41	gtcaaatgatcacagctgcg
42	cacctcagcttttacttttg		42	atcttgacattagctgaggc		42	ggggacagtaccattactta
43	ctgtcaaatctgggtcactt		43	tgacaaattagctgccctag		43	ccagtcacgtggtaattttt
44	gccaaaaggataaatgcagc		44	aattcagccgtccaattttg		44	ggcgaccaaggacaaaagga
45	ttcgctagatccaaacatgc		45	ctgaagtctcaattcccgaa		45	ccctaatttcagcagtttta
46	gttgattgaagttccgatgc		46	agatccaattgggtaatcct		46	cagaatcaccatcgtcacta
47	gatgagcaagcaaggagtct		47	aatgagactagcctcgtgag		47	ctgacatgctattttgcgtg
48	aaagcagccgacctgtgaat		48	tgtaggtaaaggagccgtac		48	tccctggatcattcatcaaa

## Sheet: Table_S1B. Primers
Table S1B. Primers used in this study
FKBP knock-in at Trim28 N-terminus
Name	Oligo sequence (5'-3')
Guide RNA	CGTGTGAATGGCGGCCTCGG
5’ homology arm cloning forward	CCAAGCTTGCATGCCTGCAGGTCGACTCTAGAGGATCCCCCCGAGTTTAACAATAAGAAAGTTTGGG
5’ homology arm cloning reverse	TCTTCGCCCTTAGACACCATGGCCGCCATTCACACG
3’ homology arm cloning forward	GGTCGGGTGGCGGCGGATCTGCCTCGGCGGCAGC
3’ homology arm cloning reverse	CGTTGTAAAACGACGGCCAGTGAATTCGAGCTCGGTACCCTCCCAGACACTGAGACC
mRuby2 forward	GCGGCGTGTGAATGGCGGCCATGGTGTCTAAGGGCGAAG
mRuby2 reverse	AAGTTAGTAGCTCCGCTTCCCTTGTACAGCTCGTCCATCCC
mCerulean forward	GCGGCGTGTGAATGGCGGCCATGGTGAGCAAGGGCGAGGAGCTGTTC
mCerulean reverse	GCAGTCGCTGCCGCCGAGGCAGATCCGCCGCCACCCG
P2A FKBP forward	GGATGGACGAGCTGTACAAGGGAAGCGGAGCTACTAACTTCAG
P2A FKBP reverse	GCAGTCGCTGCCGCCGAGGCAGATCCGCCGCCACC
Genotyping primer forward 1	CATCTCGACAGCGCCTGG
Genotyping primer forward 2	ACAAAGGCCACACCCGGG
Genotyping primer reverse	GTAGCAGATGCCCTACACAC
qRT-PCR
Name	Oligo sequence (5'-3')
pri-miR290-295 transcript	TTTCAAGGGAGGAACGAGCC
	TAGACTCCCTAGACCTGCCC
miR290-295 super-enhancer	GAGTCGAAGGCAGGAGGATG
	CTCCGAGTAGAGGCTGTCC
Klf4 transcript	CGGGAAGGGAGAAGACACT
	GAGTTCCTCACGCCAACG
Klf4 super-enhancer	TCGTTATGGGAGAAGGAGCC
	CAGATGCCTTCCACTTGCTG
Fgf4 transcript	GCAAGCTCTTCGGTGTGC
	CGTAGGATTCGTAGGCGTTG
Fgf4 super-enhancer	GGTTATTCAGGGCTGGGGAT
	GGTTCTCCATGTCCCAGTCT
Oct4 transcript	TCTTTCCACCAGGCCCCCGGCTC
	TGCGGGCGGACATGGGGAGATCC
Oct4 super-enhancer	ATTGGGAGGTGAGCATGACA
	AGTCCCCTCCTTCTACCACA
MycN transcript	AGCACCTCCGGAGAGGATAC
	CCACATCGATTTCCTCCTCT
MycN super-enhancer	CAACCGTTTCTTTTGGCAGC
	CACACATGTCTTTGCCTCCA
IAPez	TCTTTTAGAAGTGGCTGGAGTGA
	TGCTGAAAAATATTGGCAACTC
Beta-actin	AAGGCCAACCGTGAAAAGAT
	GTGGTACGACCAGAGGCATAC
Cthrc1 nascent transcript	ACACTAGCGCTTACAGATGGT
	GTGGCCCAGTTAGTTTCACG
Cthrc1 transcript	GACCTCTTCCCATCGAAGCC
	CACAGAGTCCTTCCACAGAGG
MMETn	TCAGACTGAAAGCCACATGC
	CCGGAGACTAGCCTCAGCTT
MMERVK10c	GCCACCAGAGACATGGTTTT
	CGGGCTTCTTTTCTTGTGAG
MMERVK9c	ggcagaggacacttggaaga
	cctgttgcttctcgtgttcc
Slc25a32	TATCAGGTTGTGAGAGCCCG
	ACCGATGCCTTCTTTCCTCC
Dcaf13	AGCTGGACATACAAAGAGTCCC
	GCTTTGCAAACACTCGTTCCA
Fzd6	CCCCCACCGAAAGCTCG
	CTGGGGCAACTGCTCGG
Rims2	GGAGAGGAAAATCATCCTGGCT
	AAAGGGAAACCACTGTGTCG
GFP	AAGCTGACCCTGAAGTTCATCTGC
	CTTGTAGTTGCCGTCGTCCTTGAA
PiggyBac_IAPEz	TTATATTAAGGGTTCGGAGATTGGTGC
	CAGTTCTGGTTCTGGAATGAGGG
PiggyBac_MMERVK10C	TTATATTAAGGGTTCGGAGAGTGGTG
	TAGTAGGGGGTCTTCGCTCG
Gapdh	CCTGCCACTGCATCATCGAA
	ATCCTCAACTTTTCCGCAGC
Pkm	CAGAGAAGGTCTTCCTGGCTCA
	GCCACATCACTGCCTTCAGCAC
Srsf1	GTTTACCGAGATGGCACTGGTG
	ACCCGGATGTAGGCAGTTTCTC
Srsf3	GATGATTACCGCAGGAGGAGTC
	GAAGGATCGAGACGGCTTGTGA
Hnrnpc	GCTCTGTGCATAAAGGCTTTGCC
	CTCGGTTCACTTTTGGCTCTGC
Nedd4	GAGTGGAATCCTTACCAGCGTG
	AGAATGCGGTGTCGCTGTGGAA
Cbx7	CTGGTGAAGTGGAAAGGATGGC
	GACCTCTCTTCCTATACCCCGA
Ttn_spikein	CCTGTGCCTTTACTGGGGAG
	TCAGGGTGGTCAGGTCATCT
Hprt	CAGTCCCAGCGTCGTGATTA
	TGGCCTCCCATCTCCTTCAT
PGK1	GGGTGGATGCTCTCAGCAAT
	GTTCCTGGTGCCACATCTCA
Tfrc	AGCAAAGTCTGGCGAGATGAA
	CCACATAACCCTCGGGAGAC
Malat1	CATGGCGGAATTGCTGGTA
	CGTGCCAACAGCATAGCAGTA
shRNA sequences
Name	Oligo sequence (5'-3')
shRNA_MMETn_1_Fwd	CCGGTACAGATGGTTAGTGTTAAATCTCGAGATTTAACACTAACCATCTGTATTTTTG
shRNA_MMETn_1_Rev	AATTCAAAAATACAGATGGTTAGTGTTAAATCTCGAGATTTAACACTAACCATCTGTA
shRNA_MMETn_2_Fwd	CCGGGACATCCAAACTTCGTAATATCTCGAGATATTACGAAGTTTGGATGTCTTTTTG
shRNA_MMETn_2_Rev	AATTCAAAAAGACATCCAAACTTCGTAATATCTCGAGATATTACGAAGTTTGGATGTC
shRNA_MMERVK9c_1_Fwd	CCGGCCCAGAGGCAGAGAGAAATTTCTCGAGAAATTTCTCTCTGCCTCTGGGTTTTTG
shRNA_MMERVK9c_1_Rev	AATTCAAAAACCCAGAGGCAGAGAGAAATTTCTCGAGAAATTTCTCTCTGCCTCTGGG
shRNA_MMERVK9c_2_Fwd	CCGGTTCTCTGCAATCGTGATTATTCTCGAGAATAATCACGATTGCAGAGAATTTTTG
shRNA_MMERVK9c_2_Rev	AATTCAAAAATTCTCTGCAATCGTGATTATTCTCGAGAATAATCACGATTGCAGAGAA
shRNA_MMERVK10c_1_Fwd	CCGGCCGGTAAGTGTAAAGAAATTACTCGAGTAATTTCTTTACACTTACCGGTTTTTG
shRNA_MMERVK10c_1_Rev	AATTCAAAAACCGGTAAGTGTAAAGAAATTACTCGAGTAATTTCTTTACACTTACCGG
shRNA_MMERVK10c_2_Fwd	CCGGCAAGGCCGTTATGGAAATTAACTCGAGTTAATTTCCATAACGGCCTTGTTTTTG
shRNA_MMERVK10c_2_Rev	AATTCAAAAACAAGGCCGTTATGGAAATTAACTCGAGTTAATTTCCATAACGGCCTTG
shRNA_IAPez_1_Fwd oligo	CCGGACTGCGGGTCGCGGTAATAAACTCGAGTTTATTACCGCGACCCGCAGTTTTTTG
shRNA_IAPez_1_Rev oligo	AATTCAAAAAACTGCGGGTCGCGGTAATAAACTCGAGTTTATTACCGCGACCCGCAGT
shRNA_IAPez_2_Fwd oligo	CCGGGTAGGAGCAAAGAGGAAATATCTCGAGATATTTCCTCTTTGCTCCTACTTTTTG
shRNA_IAPez_2_Rev oligo	AATTCAAAAAGTAGGAGCAAAGAGGAAATATCTCGAGATATTTCCTCTTTGCTCCTAC
In vitro transcription
Name	Oligo sequence (5'-3')
T7 IAPez_1	TAATACGACTCACTATAGAAGATCCCTCATTCCAGAACC
	GCCTGTCTAACTGCACCAAG
T7 IAPez_2	TAATACGACTCACTATAGAAAACTCGGGACTGGCGC
	GGGAATGAATGAGTCTGCGC
Generation of in vivo zygotic knockout embryos	Protospacer sequence
Name	GCGAATAATTCGGGGGATGG
Trim28 guide RNA_1	TATGCGTGATAGTGGCAGTA
Trim28 guide RNA_2	GAGGAACCAACGTAAACTCT
Trim28 guide RNA_3	AGCCGCGTCGTCCCCTGCGG
Trim28 guide RNA_4	CGTCCTGGTACGAACTCCAC
Trim28 guide RNA_5	ATGCGGCTCTGCACTTGAAT
Trim28 guide RNA_6	GAGAACTATTCTTGCTTACA
Nanog guide RNA_1	AGGAGAACAAGGTCCTTGCC
Nanog guide RNA_2	GGCCCAGCTGTGTGCACTCA	Grosswendt, S., Kretzmer, H., Smith, Z.D. et al. Epigenetic regulator function through mouse gastrulation. Nature 584, 102–108 (2020)
Nanog guide RNA_3	GAAGTTCGAGGGCGACACCC
GFP guide RNA	GAAGTTCGAGGGCGACACCC
SetDB1 guide RNA_1	CCATAGCTTCACGAAGCTGT
SetDB1 guide RNA_2	ACACTTACGTGGTCGGCAAA
SetDB1 guide RNA_3	TACCATTGGGCGGTTTGGAT
SetDB1 guide RNA_4	ATGAGAAACGAACAGTATCG
SetDB1 guide RNA_5	ACTATTGCAACTCAACCACG
HP1a_guide RNA_1	TGGACAGGCGCATGGTTAAG
HP1a_guide RNA_2	ATAAACTCAGAAATTAGTTC	Grosswendt, S., Kretzmer, H., Smith, Z.D. et al. Epigenetic regulator function through mouse gastrulation. Nature 584, 102–108 (2020)
HP1a_guide RNA_3	CAAAGCAATGATATCGCTCG
Dnmt1 guide RNA_1	CAAGCACGGCGATTACCTGA
Dnmt1 guide RNA_2	CGAGCAACAAGGCGCGTCAT
Dnmt1 guide RNA_3	GAATACTTGCGGTAGTGCTC
Dnmt1 guide RNA_4	CGCACGGTGATGGTTCGGAA
Zfp819 guide RNA_1	AAAGTTAAGGACTCGCCGAT
Zfp819 guide RNA_2	GTTCCATTATCGAGGAACCG
Zfp819 guide RNA_3	TGAATGCCCTGACTGCGGAA
Kdm1a guide RNA_1	GGAATAGCCGAGACCCCGGA
Kdm1a guide RNA_2	GCTGGTCCGTCGGCCCTCCG
Kdm1a guide RNA_3	TTGGCAGTACAACTGCTAGC
Kdm1a guide RNA_4	TCGTTGGCGTGCTGATCCGT
Kdm1a guide RNA_5	AGCTCCAATACTATTGGCCC
Generation of DNA constructs for protein purification
Name	Oligo sequence (5'-3')
POLR2A CTD Fw	TACTCACCGACATCACCAGCCTATG
POLR2A CTD Rev	GTTCTCCTCATCGCTGTCA
CBX5 (HP1a) Fw	ATATGGGAAAGAAGACCAAGAGGACAG
CBX5 (HP1a) Rev	GCTCTTCGCGCTTTCTTT
MED1 IDR Fw	ATTGCAGAGACAGTTGAAGACATGG
MED1 IDR Rev	ATTGCCAATCAGGGCCACA
NFYC IDR Fw	CCTGTCCAGTACTACTTCACG
NFYC IDR Rev	GTCTCCAGTCACCTGGGG
ERV KO at Cthrc1 locus
Name	Oligo sequence (5'-3')
MMETn deletion gRNA1 Fw	CACCGAAACATCAGTGAAACAGAGT
MMETn deletion gRNA1 Rev	AAACACTCTGTTTCACTGATGTTTC
MMETn deletion gRNA2 Fw	CACCGTTGCTGTGGCAAACATGTGA
MMETn deletion gRNA2 Rev	AAACTCACATGTTTGCCACAGCAAC
MMETn deletion genotyping Fw	CAGTTTGGTGGAGTATGGATTTT
MMETn deletion genotyping Rev	ACACAGGTCAAATGCACAGA
MMETn non-deletion genotyping Fw	CACCACCACCTAGCCCATAA
MMERVK9C deletion gRNA1 Fw	CACCGATATGTCTGTAATCACACAC
MMERVK9C deletion gRNA1 Rev	AAACGTGTGTGATTACAGACATATC
MMERVK9C deletion gRNA2 Fw	CACCGACTGTTTTGTCATTCTGTGG
MMERVK9C deletion gRNA2 Rev	AAACCCACAGAATGACAAAACAGTC
MMERVK9C deletion genotyping Fw	TTTCCCAGACTGAGACGGAG
MMERVK9C deletion genotyping Rev	AAGTGACACAGGGCTTATGG
MMERVK9C non-deletion genotyping Rev	ATCTTTCTCTCACACCGCCA
IAP deletion gRNA1 Fw	CACCGTGCTGTCTAATAGAGACCGG
IAP deletion gRNA1 Rev	AAACCCGGTCTCTATTAGACAGCAC
IAP deletion gRNA2 Fw	CACCGGTGGCCGACTCAGTAGTTGG
IAP deletion gRNA2 Rev	AAACCCAACTACTGAGTCGGCCACC
IAP deletion genotyping Fw	CTTCAATGAGATCTGATGCCCA
IAP deletion genotyping Rev	AAGTCCACTGAGAACCCACC
IAP non-deletion genotyping Fw	GCCGGTTTAGATGGTCCTATT
PiggyBac cloning
PG_ATG_GFP	cttcctaccctcgtaaaggtctagagctagccaccatgggtaccgtgagcaagggcgaggagctgttcaccggggtggtg
loxP_upstream	accctcgtaaaggtctagagataacttcgtatagcatacattatacgaagttatctagccaccatgggtaccgt
loxP_downstream	atagcagatctgcgaaatcgataacttcgtatagcatacattatacgaagttatattaagggttccggaGGATCCgatccagctgaatctaagtg
GA_GibsonAssembly
GA-MMERVK10C-F	ttatattaagggttcggaGagtggtgccgaaaacccg
GA-MMERVK10C-R	acttagattcagctggatcGttattctatcttttgtatctttacattttggtttcttttcctttt
GA-IAPEz-F	ttatattaagggttcggaGATTGGTGCCGAATTCCGGG
GA-IAPEz-R	acttagattcagctggatcGAATGAGTCTGCGCACTGCCT

## Sheet: Table_S1C. GEO IDs of pub data
Table S1C. GEO IDs of public data used in this study
GEO ID	Description	Publication
GSM3457434	scRNA-seq WT E6.5	Chan et al., Nature 2019
GSM3457435	scRNA-seq WT E7.0	Chan et al., Nature 2019
GSM1375159	ChIP-seq HP1α-EGFP mESC	Bulut-Karslioglu et al., Mol Cell 2014
GSM1429903	ChIP-seq H3K9me3 mESC	Elsässer et al., Nature 2015
GSM1555120	ChIP-seq Trim28 mESC	Elsässer et al., Nature 2015
GSM1526287	ChIP-seq H3K27ac mESC	Ji et al., PNAS 2015
GSM1526285	ChIP-seq input for GSM1526287 mESC	Ji et al., PNAS 2015
GSM1082340	ChIP-seq Oct4 mESC	Whyte et al., Cell 2013
GSM1082341	ChIP-seq Sox2 mESC	Whyte et al., Cell 2013
GSM1082342	ChIP-seq Nanog mESC	Whyte et al., Cell 2013
GSM1082343	ChIP-seq input for GSM1082340, GSM1082341 and GSM1082342 mESC	Whyte et al., Cell 2013

## Sheet: Table_S2A. full_length_iap
Table S2. Feature annotations
a. full length IAPs (coordinates in mm10 genome assembly coordinates)
chr	start	end	subfamily	score	strand
chr1	5746720	5749191	IAPEz-int	.	+
chr1	5804352	5811446	IAPEz-int	.	-
chr1	5982382	5985956	IAP1-MM_I-int	.	+
chr1	6168109	6172813	IAPEz-int	.	+
chr1	6430380	6437485	IAPEz-int	.	-
chr1	7349348	7355328	IAPEY3-int	.	-
chr1	7993706	8000811	IAPEz-int	.	+
chr1	8067884	8071448	IAPEY3-int	.	+
chr1	8122534	8130170	IAPLTR3-int	.	+
chr1	8156205	8163245	IAPEz-int	.	+
chr1	8658360	8662530	IAPEz-int	.	-
chr1	8786683	8790340	IAPEz-int	.	+
chr1	10729880	10736998	IAPEz-int	.	-
chr1	11029572	11032881	IAPEz-int	.	-
chr1	11887115	11891677	IAPEz-int	.	-
chr1	11946646	11950908	IAPEz-int	.	-
chr1	13550457	13557739	IAPEz-int	.	+
chr1	13960712	13963451	IAPEz-int	.	+
chr1	16738273	16745324	IAPEz-int	.	+
chr1	17524389	17527307	IAPEz-int	.	-
chr1	17956735	17963924	IAPEz-int	.	+
chr1	18252480	18255142	IAPEz-int	.	-
chr1	18516839	18521212	IAPEz-int	.	+
chr1	19006380	19009750	IAP1-MM_I-int	.	-
chr1	19622355	19629572	IAPEz-int	.	+
chr1	21581626	21585044	IAPEz-int	.	+
chr1	21995253	22002471	IAPEz-int	.	-
chr1	23301116	23306356	IAPEz-int	.	+
chr1	23782322	23786488	IAPEy-int	.	-
chr1	24804003	24808445	IAPEy-int	.	-
chr1	26349184	26354373	IAPEz-int	.	-
chr1	26414004	26421082	IAPEz-int	.	+
chr1	26470363	26476225	IAPEz-int	.	-
chr1	27180136	27187260	IAPEz-int	.	+
chr1	28456134	28459142	IAPEz-int	.	-
chr1	28889025	28891776	IAPEz-int	.	+
chr1	29654687	29659022	IAPEz-int	.	+
chr1	29942739	29949324	IAPEz-int	.	-
chr1	30687725	30690389	IAPEz-int	.	-
chr1	31005097	31007703	IAPEz-int	.	+
chr1	31470037	31473852	IAPEz-int	.	+
chr1	31730541	31734680	IAPEy-int	.	-
chr1	34347456	34351369	IAPEz-int	.	+
chr1	34915079	34919179	IAPEz-int	.	+
chr1	35788504	35795581	IAPEz-int	.	+
chr1	37278805	37283629	IAPEz-int	.	-
chr1	37773884	37778597	IAPEz-int	.	+
chr1	38704799	38709012	IAPEz-int	.	+
chr1	40697998	40702449	IAPEz-int	.	+
chr1	41088133	41091187	IAPEz-int	.	+
chr1	44290704	44295755	IAPEz-int	.	+
chr1	44360193	44363083	IAPEz-int	.	+
chr1	45734075	45739352	IAPEz-int	.	+
chr1	47223460	47227957	IAPEz-int	.	-
chr1	47955819	47958454	IAPEz-int	.	-
chr1	47969128	47972009	IAPEz-int	.	+
chr1	48089000	48094289	IAPEz-int	.	+
chr1	48737804	48741970	IAPEy-int	.	-
chr1	48802076	48803731	IAPEz-int	.	-
chr1	49721154	49728007	IAPEy-int	.	-
chr1	50022119	50026153	IAP1-MM_I-int	.	-
chr1	52589865	52594253	IAPEz-int	.	+
chr1	53129586	53134805	IAPEz-int	.	-
chr1	53235549	53238345	IAPEz-int	.	+
chr1	53504698	53508650	IAPEz-int	.	+
chr1	55778361	55783280	IAPEz-int	.	+
chr1	56772248	56779288	IAPEz-int	.	+
chr1	57585094	57588831	IAPEz-int	.	-
chr1	58323347	58330470	IAPEz-int	.	-
chr1	58811690	58818858	IAPEz-int	.	-
chr1	58930750	58935209	IAPEz-int	.	+
chr1	59345146	59350179	IAPEz-int	.	-
chr1	60724864	60731946	IAPEz-int	.	-
chr1	62534042	62541294	IAPEz-int	.	-
chr1	64178202	64185287	IAPEz-int	.	-
chr1	64383086	64390191	IAPEz-int	.	+
chr1	64960311	64967388	IAPEz-int	.	-
chr1	65815059	65817704	IAPEz-int	.	+
chr1	65889599	65892183	IAPEz-int	.	-
chr1	66017611	66024851	IAPEz-int	.	-
chr1	67751445	67758537	IAPEz-int	.	-
chr1	68610751	68613541	IAPEz-int	.	+
chr1	70237081	70241611	IAPEz-int	.	+
chr1	72125558	72132743	IAPEz-int	.	-
chr1	74653420	74660599	IAPEz-int	.	-
chr1	76002914	76005841	IAPEz-int	.	+
chr1	76614793	76619229	IAPEz-int	.	+
chr1	76773341	76778011	IAPEz-int	.	-
chr1	77667643	77671878	IAPEz-int	.	+
chr1	79018811	79023248	IAPEz-int	.	+
chr1	79937078	79944160	IAPEz-int	.	+
chr1	81564168	81571249	IAPEz-int	.	-
chr1	81982563	81985228	IAPEz-int	.	+
chr1	82501038	82505989	IAPEz-int	.	+
chr1	84995896	85000563	IAPEz-int	.	-
chr1	85875452	85883617	IAPEY3-int	.	-
chr1	87133919	87140849	IAPEz-int	.	-
chr1	87460130	87467259	IAPEz-int	.	+
chr1	89199073	89203259	IAPEz-int	.	+
chr1	91471233	91478313	IAPEz-int	.	-
chr1	93107373	93111721	IAPEz-int	.	-
chr1	93956582	93961295	IAPEz-int	.	+
chr1	95695155	95699629	IAPEz-int	.	+
chr1	95803364	95804372	IAPEz-int	.	+
chr1	96037771	96038783	IAPEz-int	.	-
chr1	96966811	96969820	IAPEz-int	.	-
chr1	98600392	98603736	IAPEz-int	.	-
chr1	100223822	100232140	IAPEY4_I-int	.	-
chr1	101089087	101093624	IAPEy-int	.	-
chr1	101897873	101903028	IAPEY4_I-int	.	-
chr1	101978168	101985296	IAPEz-int	.	-
chr1	102149603	102152466	IAPEz-int	.	+
chr1	103031665	103038793	IAPEz-int	.	+
chr1	103205165	103212290	IAPEz-int	.	-
chr1	103317870	103326129	IAPEY3-int	.	-
chr1	103478827	103481461	IAPEz-int	.	+
chr1	103588713	103594067	IAPEz-int	.	+
chr1	104289577	104294815	IAPEz-int	.	-
chr1	106802492	106806053	IAPEY3-int	.	+
chr1	108038802	108040890	IAPEz-int	.	-
chr1	108137195	108139896	IAPEz-int	.	+
chr1	108408854	108416038	IAPEz-int	.	-
chr1	108852278	108853952	IAPEY5_I-int	.	-
chr1	108853599	108855755	IAPEY5_I-int	.	-
chr1	108945138	108949100	IAPEz-int	.	-
chr1	108956813	108960585	IAPEz-int	.	+
chr1	109613392	109620532	IAPEz-int	.	+
chr1	110037698	110041045	IAPEy-int	.	-
chr1	110329115	110334260	IAPEz-int	.	+
chr1	110937608	110942439	IAPEz-int	.	-
chr1	111253619	111260719	IAPEz-int	.	-
chr1	111703295	111710469	IAPEz-int	.	+
chr1	112264372	112271659	IAPEz-int	.	-
chr1	112440135	112444675	IAPEy-int	.	-
chr1	112929395	112935451	IAPEz-int	.	+
chr1	113016074	113023196	IAPEz-int	.	+
chr1	113679948	113682666	IAPEz-int	.	-
chr1	114185220	114190557	IAPEz-int	.	+
chr1	114211379	114215516	IAPEy-int	.	+
chr1	115885257	115890704	IAPEz-int	.	-
chr1	116648265	116655392	IAPEz-int	.	-
chr1	117632265	117634851	IAPEz-int	.	-
chr1	117701936	117709013	IAPEz-int	.	-
chr1	117747173	117749842	IAPEz-int	.	-
chr1	117990082	117992986	IAPEz-int	.	+
chr1	120570871	120576008	IAPEz-int	.	-
chr1	121777268	121781683	IAPEz-int	.	-
chr1	125316763	125323972	IAPEz-int	.	+
chr1	125346137	125350326	IAPEz-int	.	-
chr1	126424024	126429694	IAPEz-int	.	+
chr1	126939171	126944382	IAPEz-int	.	+
chr1	127558257	127565484	IAPEz-int	.	-
chr1	127875080	127882174	IAPEz-int	.	-
chr1	127891984	127897254	IAPEz-int	.	-
chr1	128888074	128891667	IAPEz-int	.	+
chr1	129090399	129092949	IAPEz-int	.	+
chr1	130534304	130539224	IAPEz-int	.	+
chr1	136807987	136810714	IAPEz-int	.	-
chr1	137273940	137278269	IAPEz-int	.	-
chr1	139724768	139730125	IAPEz-int	.	+
chr1	139783421	139784871	IAPEY3-int	.	+
chr1	140301510	140303690	IAP1-MM_I-int	.	-
chr1	140816760	140823969	IAPEz-int	.	+
chr1	141035365	141042502	IAPEz-int	.	+
chr1	141140180	141144639	IAPEy-int	.	+
chr1	141372012	141374037	IAPEz-int	.	-
chr1	142584891	142590150	IAPEz-int	.	-
chr1	142611989	142616036	IAPEy-int	.	+
chr1	143847163	143850056	IAPEz-int	.	-
chr1	144384049	144391363	IAPEz-int	.	+
chr1	144854674	144861794	IAPEz-int	.	-
chr1	146104056	146107631	IAPLTR3-int	.	-
chr1	146120983	146128047	IAPEz-int	.	+
chr1	146282081	146289187	IAPEz-int	.	-
chr1	146397205	146404288	IAPEz-int	.	-
chr1	147366401	147369998	IAP1-MM_I-int	.	+
chr1	147943806	147944510	IAPEy-int	.	-
chr1	148168614	148174379	IAPEz-int	.	-
chr1	148274102	148279607	IAPEz-int	.	+
chr1	148348822	148353731	IAPEY3-int	.	-
chr1	148456758	148463910	IAPEz-int	.	-
chr1	148485455	148490721	IAPEz-int	.	+
chr1	149393288	149400364	IAPEz-int	.	+
chr1	149506291	149513454	IAPEz-int	.	-
chr1	149514279	149521397	IAPEz-int	.	-
chr1	149581516	149588656	IAPEz-int	.	+
chr1	152662875	152668150	IAPEz-int	.	+
chr1	154898972	154906061	IAPEz-int	.	-
chr1	159969770	159976851	IAPEz-int	.	-
chr1	160815897	160821026	IAPEz-int	.	-
chr1	161532178	161536174	IAPEz-int	.	+
chr1	161610380	161614458	IAP1-MM_I-int	.	-
chr1	162840537	162847642	IAPEz-int	.	+
chr1	163468518	163472639	IAPEz-int	.	-
chr1	164978008	164986311	IAPEY3-int	.	-
chr1	166352191	166356698	IAPEz-int	.	+
chr1	166575510	166581446	IAPEY3-int	.	+
chr1	166581132	166582143	IAPEz-int	.	+
chr1	166584268	166585342	IAPEY3-int	.	+
chr1	166763146	166769878	IAPEz-int	.	-
chr1	169542419	169548890	IAPEz-int	.	+
chr1	170115797	170122881	IAPEz-int	.	+
chr1	171829710	171832731	IAPEz-int	.	+
chr1	172265673	172269728	IAPEz-int	.	+
chr1	173572497	173580638	IAPEY3-int	.	-
chr1	175042001	175048286	IAPEz-int	.	-
chr1	176543083	176550162	IAPEz-int	.	-
chr1	178058027	178065126	IAPEz-int	.	+
chr1	178174113	178181197	IAPEz-int	.	+
chr1	179893907	179901168	IAPEz-int	.	+
chr1	180612082	180616530	IAPEz-int	.	+
chr1	181263525	181270606	IAPEz-int	.	-
chr1	181492909	181499481	IAPEz-int	.	+
chr1	182173904	182177344	IAPEy-int	.	+
chr1	183564463	183571240	IAPEz-int	.	+
chr1	185303498	185306509	IAPEz-int	.	+
chr1	191501584	191504565	IAPEz-int	.	+
chr1	194967387	194970985	IAP1-MM_I-int	.	-
chr1	195320289	195327446	IAPEz-int	.	+
chr10	3316243	3321396	IAPEz-int	.	-
chr10	3600943	3608026	IAPEz-int	.	-
chr10	6566703	6571592	IAPEz-int	.	-
chr10	6866028	6869029	IAPEY5_I-int	.	-
chr10	7364824	7367855	IAPEz-int	.	+
chr10	7411484	7416595	IAPEz-int	.	+
chr10	8599223	8606375	IAPEz-int	.	+
chr10	8635254	8637841	IAPEz-int	.	+
chr10	9847031	9851789	IAPEz-int	.	+
chr10	11694222	11701371	IAPEz-int	.	+
chr10	11900592	11903811	IAPEz-int	.	-
chr10	15179872	15183701	IAPEz-int	.	-
chr10	15935273	15937949	IAPEz-int	.	+
chr10	18239109	18241775	IAPEz-int	.	+
chr10	19538909	19546007	IAPEz-int	.	-
chr10	19797279	19801508	IAPEz-int	.	+
chr10	20010633	20017787	IAPEz-int	.	-
chr10	21642286	21649521	IAPEz-int	.	-
chr10	22523259	22530488	IAPEz-int	.	-
chr10	23459289	23463407	IAPEy-int	.	+
chr10	23871326	23878460	IAPEz-int	.	-
chr10	24686430	24691614	IAPEz-int	.	+
chr10	25101565	25106513	IAPEz-int	.	-
chr10	25968420	25973286	IAPEz-int	.	+
chr10	26733329	26734428	IAPEz-int	.	-
chr10	29010288	29014270	IAPEz-int	.	-
chr10	30481243	30485713	IAPEz-int	.	+
chr10	30813993	30821083	IAPEz-int	.	+
chr10	31088568	31095825	IAPEz-int	.	+
chr10	31482630	31489714	IAPEz-int	.	+
chr10	31750121	31754890	IAPEz-int	.	+
chr10	32936613	32939285	IAPEz-int	.	+
chr10	33886785	33891093	IAPEz-int	.	+
chr10	34741824	34748926	IAPEz-int	.	-
chr10	35722652	35725551	IAPEz-int	.	-
chr10	37851406	37853961	IAPEz-int	.	-
chr10	38590090	38593901	IAPEz-int	.	+
chr10	39760777	39764747	IAPEz-int	.	-
chr10	40562037	40565604	IAPEY3-int	.	-
chr10	41840531	41847635	IAPEz-int	.	+
chr10	43769677	43774105	IAPEz-int	.	-
chr10	43877086	43880052	IAPEz-int	.	+
chr10	45554809	45560280	IAPEz-int	.	-
chr10	47635960	47638693	IAPEz-int	.	-
chr10	47670506	47674602	IAPEz-int	.	+
chr10	47680604	47683504	IAPEz-int	.	-
chr10	47684810	47687791	IAPEY3-int	.	+
chr10	48032205	48034991	IAPEz-int	.	-
chr10	48753356	48754458	IAPEz-int	.	-
chr10	49008149	49012496	IAP1-MM_I-int	.	+
chr10	50491302	50495489	IAPEz-int	.	+
chr10	51531185	51533831	IAPEY5_I-int	.	+
chr10	51883027	51887907	IAPEz-int	.	+
chr10	54527012	54535306	IAPEY3-int	.	-
chr10	54588774	54593508	IAPEz-int	.	+
chr10	54886739	54891054	IAPEy-int	.	+
chr10	55715545	55720836	IAPEz-int	.	-
chr10	56720750	56727873	IAPEz-int	.	+
chr10	57137701	57144779	IAPEz-int	.	+
chr10	59381798	59387060	IAPEz-int	.	+
chr10	62608888	62613329	IAPEz-int	.	+
chr10	63103942	63111078	IAPEz-int	.	+
chr10	65638934	65644938	IAPEz-int	.	-
chr10	66722483	66729602	IAPEz-int	.	-
chr10	70791384	70798539	IAPEz-int	.	+
chr10	71691404	71698515	IAPEz-int	.	+
chr10	73548275	73550802	IAPEz-int	.	-
chr10	73854723	73857451	IAPEz-int	.	-
chr10	74875722	74879394	IAPEz-int	.	+
chr10	77950731	77957885	IAPEz-int	.	+
chr10	78020225	78025621	IAPEz-int	.	+
chr10	78816470	78823052	IAPEz-int	.	-
chr10	79314261	79322574	IAPEY4_I-int	.	-
chr10	80976037	80980852	IAPEz-int	.	+
chr10	81670581	81677769	IAPEz-int	.	-
chr10	81829709	81836897	IAPEz-int	.	-
chr10	81967891	81974986	IAPEz-int	.	+
chr10	82571374	82575188	IAPEz-int	.	-
chr10	82939094	82942035	IAPEz-int	.	+
chr10	83465901	83473027	IAPEz-int	.	-
chr10	83670921	83677997	IAPEz-int	.	-
chr10	83787475	83792599	IAPEz-int	.	+
chr10	84744589	84749943	IAPEz-int	.	+
chr10	85715199	85720674	IAPEz-int	.	+
chr10	85768427	85773226	IAPEz-int	.	-
chr10	87142251	87145722	IAPEz-int	.	+
chr10	88650912	88658064	IAPEz-int	.	+
chr10	88964136	88968063	IAPEz-int	.	+
chr10	90324628	90329731	IAPEz-int	.	-
chr10	91814465	91817111	IAPEz-int	.	-
chr10	92518801	92521645	IAPEz-int	.	+
chr10	92750546	92754151	IAPEz-int	.	-
chr10	94362587	94369250	IAPEz-int	.	-
chr10	94693156	94695213	IAP1-MM_I-int	.	-
chr10	96157221	96162444	IAPEz-int	.	-
chr10	96192535	96199702	IAPEz-int	.	-
chr10	99098192	99103428	IAPEz-int	.	-
chr10	99339038	99346247	IAPEz-int	.	+
chr10	99545857	99551432	IAPEz-int	.	-
chr10	100578977	100583760	IAPEz-int	.	+
chr10	103262852	103266404	IAPEY3-int	.	+
chr10	104555274	104562440	IAPEz-int	.	+
chr10	104835596	104842683	IAPEz-int	.	+
chr10	105177120	105181794	IAPEz-int	.	+
chr10	105672601	105677933	IAPEz-int	.	-
chr10	107999499	108006644	IAPEz-int	.	+
chr10	109315230	109322314	IAPEz-int	.	-
chr10	110696287	110700794	IAPEz-int	.	+
chr10	112053513	112058398	IAPEz-int	.	+
chr10	113722722	113729795	IAPEz-int	.	-
chr10	116606259	116613376	IAPEz-int	.	-
chr10	118070639	118076467	IAPEz-int	.	+
chr10	121164748	121169258	IAPEz-int	.	+
chr10	122141002	122143648	IAPEz-int	.	+
chr10	122303527	122308604	IAPEz-int	.	-
chr10	122366061	122370992	IAPEz-int	.	-
chr10	122505667	122512843	IAPEz-int	.	+
chr10	122832872	122839915	IAPEz-int	.	-
chr10	124576320	124583419	IAPEz-int	.	+
chr10	124605757	124610937	IAPEz-int	.	+
chr10	124680462	124686046	IAPEz-int	.	-
chr10	129388815	129396115	IAPEz-int	.	-
chr10	129925271	129929651	IAPEz-int	.	+
chr10	130560155	130566114	IAPEz-int	.	-
chr11	6141511	6148630	IAPEz-int	.	-
chr11	6531472	6535919	IAPEz-int	.	+
chr11	7575702	7582914	IAPEz-int	.	-
chr11	8033736	8037649	IAPEz-int	.	-
chr11	9084762	9087395	IAPEz-int	.	-
chr11	9707985	9715068	IAPEz-int	.	-
chr11	10760313	10767416	IAPEz-int	.	+
chr11	11389662	11392813	IAPEY3-int	.	+
chr11	12561908	12569029	IAPEz-int	.	+
chr11	12795536	12802701	IAPEz-int	.	+
chr11	12954022	12959209	IAPEz-int	.	-
chr11	13872870	13875839	IAPEz-int	.	+
chr11	15227688	15234863	IAPEz-int	.	+
chr11	15282448	15288178	IAPEz-int	.	-
chr11	15859815	15862739	IAPEz-int	.	+
chr11	15883677	15887800	IAPEz-int	.	+
chr11	16204261	16206918	IAPEz-int	.	-
chr11	16228392	16232795	IAPEz-int	.	+
chr11	18806338	18813762	IAPEz-int	.	-
chr11	19566136	19570579	IAPEz-int	.	-
chr11	19788632	19793695	IAPEz-int	.	-
chr11	20509100	20511882	IAPEz-int	.	-
chr11	20516395	20521191	IAPEz-int	.	+
chr11	22335224	22340536	IAPEz-int	.	-
chr11	22577700	22583033	IAPEz-int	.	+
chr11	23218582	23225674	IAPEz-int	.	-
chr11	23242804	23247273	IAPEz-int	.	-
chr11	26555445	26560784	IAPEz-int	.	+
chr11	27133709	27138100	IAPEz-int	.	+
chr11	27951067	27957058	IAPEz-int	.	-
chr11	28097283	28104403	IAPEz-int	.	+
chr11	29124556	29129777	IAPEz-int	.	+
chr11	29280144	29283071	IAPEz-int	.	+
chr11	31212785	31215612	IAPEz-int	.	+
chr11	31447447	31454839	IAPEz-int	.	-
chr11	31774152	31777140	IAPEz-int	.	+
chr11	38481535	38487325	IAPEz-int	.	+
chr11	40063743	40070823	IAPEz-int	.	-
chr11	43659723	43663817	IAPEz-int	.	+
chr11	44384307	44387034	IAPEz-int	.	+
chr11	51143715	51151955	IAPEY3-int	.	-
chr11	51437715	51442054	IAPEz-int	.	+
chr11	51665045	51670218	IAPEz-int	.	-
chr11	54576586	54583698	IAPEz-int	.	-
chr11	55240926	55248030	IAPEz-int	.	-
chr11	56293776	56297383	IAPEY3-int	.	+
chr11	61420368	61427579	IAPEz-int	.	+
chr11	63467716	63474891	IAPEz-int	.	+
chr11	64792044	64797453	IAPEz-int	.	+
chr11	65451779	65459023	IAPEz-int	.	-
chr11	66947843	66954356	IAPEz-int	.	-
chr11	71040271	71044717	IAPEz-int	.	-
chr11	71065713	71069237	IAPEz-int	.	-
chr11	73673002	73681171	IAPEY3-int	.	-
chr11	73735957	73740809	IAPEz-int	.	-
chr11	73946192	73950047	IAPEz-int	.	-
chr11	74123686	74126288	IAP1-MM_I-int	.	-
chr11	74128907	74136036	IAPEz-int	.	+
chr11	74219692	74226742	IAPEz-int	.	-
chr11	74540176	74545396	IAPEz-int	.	+
chr11	74884410	74891503	IAPEz-int	.	+
chr11	79232682	79237105	IAPEz-int	.	-
chr11	79741496	79745879	IAPEz-int	.	-
chr11	79872662	79877047	IAPEz-int	.	+
chr11	81545480	81552691	IAPEz-int	.	+
chr11	82334018	82338329	IAPEz-int	.	-
chr11	85061447	85067868	IAPEz-int	.	+
chr11	85285570	85292680	IAPEz-int	.	-
chr11	85439443	85442274	IAPEz-int	.	-
chr11	86845642	86850157	IAPEz-int	.	+
chr11	88910954	88918245	IAPEz-int	.	-
chr11	90310385	90312451	IAPEz-int	.	-
chr11	90507633	90510449	IAPEz-int	.	+
chr11	90829507	90834934	IAPEz-int	.	-
chr11	90901727	90908258	IAPEz-int	.	+
chr11	90960187	90967273	IAPEz-int	.	-
chr11	92099041	92106218	IAPEz-int	.	+
chr11	98613277	98620376	IAPEz-int	.	+
chr11	99712719	99717214	IAPEz-int	.	-
chr11	100662898	100669521	IAPEz-int	.	+
chr11	104859614	104862329	IAPEz-int	.	-
chr11	106028245	106033560	IAPEz-int	.	-
chr11	106292711	106297583	IAPEz-int	.	-
chr11	108399207	108404445	IAPEz-int	.	-
chr11	108649899	108655238	IAPEz-int	.	+
chr11	110019643	110024458	IAPEz-int	.	+
chr11	111182510	111189617	IAPEz-int	.	+
chr11	111215659	111222790	IAPEz-int	.	-
chr11	113912183	113919301	IAPEz-int	.	+
chr11	115754898	115762001	IAPEz-int	.	-
chr11	116389404	116394709	IAPEz-int	.	+
chr11	116759397	116764395	IAPEz-int	.	+
chr11	116785593	116792704	IAPEz-int	.	+
chr11	117500005	117504954	IAPEz-int	.	+
chr11	121069912	121074906	IAPEz-int	.	+
chr12	3002338	3009479	IAPEz-int	.	+
chr12	3033748	3038316	IAPEz-int	.	-
chr12	3058268	3063379	IAPEz-int	.	+
chr12	3330821	3337937	IAPEz-int	.	-
chr12	4787764	4790204	IAPEz-int	.	+
chr12	5613776	5617937	IAPEy-int	.	-
chr12	6516473	6523679	IAPEz-int	.	+
chr12	6699547	6704024	IAP1-MM_I-int	.	+
chr12	6803022	6810125	IAPEz-int	.	+
chr12	8403175	8408459	IAPEz-int	.	+
chr12	11103659	11110738	IAPEz-int	.	-
chr12	12658729	12663242	IAPEy-int	.	+
chr12	14594199	14601450	IAPEz-int	.	-
chr12	17122155	17129355	IAPEz-int	.	+
chr12	17243496	17248519	IAPEz-int	.	+
chr12	17928653	17931157	IAPEz-int	.	+
chr12	17959634	17966897	IAPEz-int	.	+
chr12	18129988	18133536	IAPEz-int	.	+
chr12	18275110	18282308	IAPEz-int	.	-
chr12	19049242	19057543	IAPEY4_I-int	.	+
chr12	19258259	19265382	IAPEz-int	.	-
chr12	19798393	19801921	IAPEz-int	.	-
chr12	20748251	20748977	IAPLTR3-int	.	+
chr12	21604177	21606985	IAPEz-int	.	+
chr12	22042020	22049077	IAPEz-int	.	+
chr12	22261651	22269953	IAPEY4_I-int	.	-
chr12	22375126	22377865	IAPEz-int	.	-
chr12	23200887	23207957	IAPEz-int	.	+
chr12	23414019	23422321	IAPEY4_I-int	.	-
chr12	23534138	23536876	IAPEz-int	.	-
chr12	23597689	23606009	IAPEY4_I-int	.	-
chr12	24395369	24402600	IAPEz-int	.	+
chr12	24424624	24428178	IAPLTR3-int	.	+
chr12	24692081	24696079	IAPEz-int	.	+
chr12	25591816	25595228	IAPEz-int	.	+
chr12	26106453	26109193	IAPEz-int	.	-
chr12	27231959	27235021	IAPEz-int	.	-
chr12	31352862	31356489	IAP1-MM_I-int	.	-
chr12	31358157	31365225	IAPEz-int	.	-
chr12	32028022	32032384	IAPEz-int	.	+
chr12	32596487	32600554	IAPEz-int	.	+
chr12	32902328	32906432	IAPEz-int	.	+
chr12	33747266	33750014	IAPEz-int	.	+
chr12	36615970	36618592	IAPEz-int	.	+
chr12	39431650	39436214	IAPEz-int	.	+
chr12	40181496	40184321	IAPEz-int	.	+
chr12	40402091	40409201	IAPEz-int	.	+
chr12	41363543	41370627	IAPEz-int	.	+
chr12	44151675	44156652	IAPEz-int	.	-
chr12	44765721	44772270	IAPEz-int	.	-
chr12	44780733	44785611	IAPEz-int	.	+
chr12	47934445	47936721	IAPEY3-int	.	+
chr12	48532182	48539317	IAPEz-int	.	+
chr12	48994790	49001891	IAPEz-int	.	+
chr12	51550645	51554570	IAPEY3-int	.	-
chr12	52172670	52176649	IAPEz-int	.	-
chr12	52730104	52735309	IAPEz-int	.	-
chr12	54358507	54361508	IAPEz-int	.	+
chr12	54624876	54630585	IAPEz-int	.	+
chr12	56747854	56752175	IAPEz-int	.	-
chr12	56911108	56913919	IAPEz-int	.	+
chr12	59440357	59447485	IAPEz-int	.	+
chr12	60706935	60714052	IAPEz-int	.	-
chr12	60776704	60778194	IAPEz-int	.	+
chr12	61289135	61293704	IAPEz-int	.	-
chr12	62534876	62539184	IAPEz-int	.	+
chr12	63289547	63292429	IAPEz-int	.	+
chr12	63297465	63301464	IAPEz-int	.	+
chr12	65027185	65034307	IAPEz-int	.	-
chr12	65633207	65640383	IAPEz-int	.	+
chr12	65683290	65685959	IAPEz-int	.	+
chr12	65784470	65787291	IAPEz-int	.	-
chr12	65801249	65808322	IAPEz-int	.	-
chr12	66407048	66414113	IAPEz-int	.	-
chr12	67638231	67641787	IAPEY3-int	.	+
chr12	68621712	68628949	IAPEz-int	.	-
chr12	68745176	68750451	IAPEz-int	.	+
chr12	70661180	70668283	IAPEz-int	.	-
chr12	70918028	70925169	IAPEz-int	.	-
chr12	72638513	72642528	IAPEz-int	.	+
chr12	73310992	73315860	IAPEz-int	.	-
chr12	74698332	74701098	IAPEz-int	.	+
chr12	76653031	76655952	IAPEz-int	.	+
chr12	76744615	76748984	IAPEz-int	.	+
chr12	79114305	79116640	IAPEz-int	.	+
chr12	79561854	79568977	IAPEz-int	.	-
chr12	80417262	80424412	IAPEz-int	.	+
chr12	82461018	82466446	IAPEz-int	.	-
chr12	85401045	85408177	IAPEz-int	.	-
chr12	88048856	88051972	IAPEY3-int	.	+
chr12	88115493	88118646	IAPEY3-int	.	+
chr12	88511700	88516626	IAPEz-int	.	+
chr12	90767021	90771702	IAPEz-int	.	+
chr12	91227544	91230099	IAPEz-int	.	+
chr12	93509514	93516657	IAPEz-int	.	+
chr12	93538578	93542744	IAPEy-int	.	-
chr12	94036430	94043766	IAPEz-int	.	-
chr12	94268549	94275167	IAPEz-int	.	-
chr12	96230158	96234532	IAPEz-int	.	-
chr12	96936683	96940422	IAPEz-int	.	+
chr12	98355233	98362340	IAPEz-int	.	+
chr12	101367814	101370405	IAPEz-int	.	-
chr12	105300085	105307540	IAPEz-int	.	-
chr12	105628057	105630707	IAPEz-int	.	+
chr12	108079291	108084421	IAPEz-int	.	-
chr12	109820508	109823198	IAPEz-int	.	-
chr12	109901964	109909036	IAPEz-int	.	+
chr12	111388206	111393418	IAPEz-int	.	+
chr12	113195554	113201142	IAPEz-int	.	-
chr12	114159149	114162118	IAPEY3-int	.	+
chr12	114524494	114527266	IAPEz-int	.	+
chr12	114633210	114640661	IAPEz-int	.	+
chr12	114940986	114943949	IAPEz-int	.	+
chr12	115399779	115402737	IAPEz-int	.	+
chr12	115558017	115565363	IAPEz-int	.	+
chr12	118354263	118358874	IAPEz-int	.	+
chr12	118794604	118797316	IAPEz-int	.	+
chr12	119552532	119557197	IAPEY3-int	.	+
chr12	119590722	119597919	IAPEz-int	.	+
chr13	3015587	3018347	IAPEz-int	.	-
chr13	3614960	3618908	IAPEz-int	.	+
chr13	4066229	4069909	IAPEz-int	.	-
chr13	4338464	4345564	IAPEz-int	.	+
chr13	4459707	4464698	IAPEz-int	.	-
chr13	4870743	4875877	IAPEz-int	.	+
chr13	4901742	4905012	IAPEz-int	.	-
chr13	5278076	5284042	IAPEz-int	.	+
chr13	6266801	6269533	IAPEz-int	.	-
chr13	7275422	7279588	IAPEz-int	.	-
chr13	7601767	7605387	IAPEz-int	.	-
chr13	7828744	7831170	IAP1-MM_I-int	.	+
chr13	7949140	7956242	IAPEz-int	.	-
chr13	8021910	8024587	IAPEz-int	.	-
chr13	8469633	8474841	IAPEz-int	.	-
chr13	10889206	10896322	IAPEz-int	.	-
chr13	10959198	10964164	IAPEz-int	.	-
chr13	11501097	11508145	IAPEz-int	.	+
chr13	12859557	12863653	IAPEz-int	.	+
chr13	13034643	13038311	IAPLTR3-int	.	+
chr13	15098448	15101181	IAPEz-int	.	-
chr13	15431467	15438691	IAPEz-int	.	+
chr13	18993871	19001078	IAPEz-int	.	-
chr13	21629817	21636909	IAPEz-int	.	-
chr13	22114769	22122193	IAPEz-int	.	+
chr13	22228464	22232795	IAPEz-int	.	-
chr13	22982397	22986194	IAP1-MM_I-int	.	+
chr13	23205746	23208191	IAPEz-int	.	+
chr13	23638966	23646133	IAPEz-int	.	-
chr13	24226683	24230335	IAPEz-int	.	+
chr13	25007399	25015719	IAPEY4_I-int	.	+
chr13	26367117	26374256	IAPEz-int	.	+
chr13	27288074	27290767	IAPEz-int	.	+
chr13	27445799	27452724	IAPEY3-int	.	+
chr13	28124420	28131490	IAPEz-int	.	-
chr13	28198477	28201352	IAPEz-int	.	-
chr13	29880647	29886760	IAPEz-int	.	-
chr13	30370127	30377234	IAPEz-int	.	+
chr13	31233366	31240486	IAPEz-int	.	-
chr13	32302116	32306096	IAPEz-int	.	+
chr13	32350445	32357656	IAPEz-int	.	+
chr13	32947566	32954678	IAPEz-int	.	-
chr13	33437665	33444748	IAPEz-int	.	+
chr13	33862033	33869119	IAPEz-int	.	+
chr13	34166773	34174004	IAPEz-int	.	-
chr13	37036722	37043848	IAPEz-int	.	+
chr13	38109642	38115021	IAPEz-int	.	+
chr13	39506927	39513507	IAPEz-int	.	+
chr13	39678447	39681141	IAPEz-int	.	+
chr13	43277542	43284656	IAPEz-int	.	+
chr13	43386793	43393876	IAPEz-int	.	+
chr13	44264377	44271462	IAPEz-int	.	+
chr13	45011152	45018237	IAPEz-int	.	+
chr13	46376193	46383260	IAPEz-int	.	-
chr13	49745329	49748865	IAPEY3-int	.	-
chr13	50384318	50387855	IAPEY3-int	.	-
chr13	50501498	50505351	IAPEz-int	.	-
chr13	50557045	50559670	IAPEz-int	.	-
chr13	50731274	50735669	IAPEz-int	.	-
chr13	51032301	51036173	IAPEz-int	.	+
chr13	51265714	51270973	IAPEz-int	.	-
chr13	51985481	51990744	IAPEz-int	.	+
chr13	52050446	52054150	IAPEz-int	.	+
chr13	52382093	52389184	IAPEz-int	.	-
chr13	54421008	54423592	IAPEz-int	.	-
chr13	54771095	54775872	IAPEz-int	.	+
chr13	55434153	55438311	IAPEY5_I-int	.	-
chr13	55779062	55783746	IAPEz-int	.	+
chr13	56712880	56719977	IAPEz-int	.	-
chr13	59121484	59125410	IAPEz-int	.	-
chr13	60021623	60028701	IAPEz-int	.	-
chr13	60196697	60203890	IAPEz-int	.	-
chr13	60947077	60951756	IAPEz-int	.	-
chr13	62472989	62480149	IAPEz-int	.	-
chr13	62548546	62551107	IAPEz-int	.	+
chr13	62659297	62664445	IAPEz-int	.	-
chr13	63156893	63163724	IAPEz-int	.	-
chr13	63218000	63223147	IAPEz-int	.	-
chr13	64498498	64501141	IAPEz-int	.	-
chr13	64878059	64885371	IAPEz-int	.	+
chr13	65518741	65521406	IAPEz-int	.	+
chr13	66012297	66019390	IAPEz-int	.	+
chr13	66229221	66236324	IAPEz-int	.	+
chr13	67994771	67998774	IAPEz-int	.	+
chr13	73142729	73146189	IAPEz-int	.	-
chr13	75208687	75211213	IAPEz-int	.	-
chr13	75677017	75682366	IAPEz-int	.	+
chr13	76495918	76498812	IAPEz-int	.	-
chr13	76498320	76501255	IAPEz-int	.	-
chr13	77228001	77235390	IAPEz-int	.	-
chr13	77598210	77605318	IAPEz-int	.	-
chr13	77670707	77675212	IAPEz-int	.	-
chr13	79563514	79570619	IAPEz-int	.	+
chr13	81024103	81025626	IAPEY3-int	.	+
chr13	81890977	81898059	IAPEz-int	.	+
chr13	82111003	82113840	IAPEz-int	.	+
chr13	83419009	83426137	IAPEz-int	.	+
chr13	84420886	84423735	IAPEz-int	.	-
chr13	85404110	85407763	IAPEz-int	.	-
chr13	85598909	85605478	IAPEz-int	.	+
chr13	86712829	86719908	IAPEz-int	.	+
chr13	86772655	86778048	IAPEz-int	.	+
chr13	87063877	87071060	IAPEz-int	.	-
chr13	87169954	87174464	IAPEz-int	.	-
chr13	87348934	87354117	IAPEz-int	.	-
chr13	87370774	87375194	IAPEz-int	.	-
chr13	87556306	87562042	IAPEz-int	.	+
chr13	88160281	88162334	IAPEz-int	.	-
chr13	88774008	88776570	IAPEz-int	.	-
chr13	93198613	93202748	IAPEy-int	.	+
chr13	94735495	94742631	IAPEz-int	.	+
chr13	97848036	97853325	IAPEz-int	.	+
chr13	98082715	98090188	IAPEz-int	.	+
chr13	98326027	98330446	IAPEz-int	.	-
chr13	99130829	99137951	IAPEz-int	.	-
chr13	99818233	99822952	IAPEz-int	.	+
chr13	100588951	100594225	IAPEz-int	.	-
chr13	101961113	101965098	IAPEz-int	.	+
chr13	102827104	102834258	IAPEz-int	.	+
chr13	103946997	103949836	IAPEz-int	.	-
chr13	104676097	104679647	IAPEY3-int	.	+
chr13	104991219	104996832	IAPEz-int	.	-
chr13	106138378	106141146	IAPEz-int	.	+
chr13	106785333	106788290	IAPEz-int	.	+
chr13	108456154	108458932	IAPEz-int	.	-
chr13	109851691	109858852	IAPEz-int	.	+
chr13	111694234	111700822	IAPEz-int	.	-
chr13	113272943	113280081	IAPEz-int	.	+
chr13	113561791	113566331	IAPEz-int	.	-
chr13	114538982	114543679	IAPEz-int	.	-
chr13	114622203	114627484	IAPEz-int	.	-
chr13	115965191	115972288	IAPEz-int	.	+
chr13	116578049	116585190	IAPEz-int	.	-
chr13	117295788	117302987	IAPEz-int	.	+
chr13	117440969	117445494	IAP1-MM_I-int	.	-
chr13	118070516	118074355	IAPEz-int	.	+
chr13	118935601	118936661	IAPEz-int	.	-
chr13	119128323	119135403	IAPEz-int	.	-
chr13	119661605	119669925	IAPEY4_I-int	.	+
chr14	4432231	4439319	IAPEz-int	.	-
chr14	6895289	6900421	IAPEz-int	.	-
chr14	7352449	7357808	IAPEz-int	.	-
chr14	7587450	7593982	IAPEz-int	.	-
chr14	7695131	7702217	IAPEz-int	.	-
chr14	9044946	9052054	IAPEz-int	.	+
chr14	9127190	9131528	IAPEz-int	.	-
chr14	9728779	9735870	IAPEz-int	.	+
chr14	10178765	10185861	IAPEz-int	.	-
chr14	11323539	11326367	IAPEz-int	.	+
chr14	12826959	12829678	IAPEz-int	.	+
chr14	13515919	13518670	IAPEz-int	.	-
chr14	14046944	14048621	IAPEz-int	.	-
chr14	14150418	14153865	IAPEz-int	.	-
chr14	14333106	14340242	IAPEz-int	.	+
chr14	15019267	15022862	IAP1-MM_I-int	.	+
chr14	15463807	15467557	IAPEz-int	.	+
chr14	15817373	15824618	IAPEz-int	.	+
chr14	17378187	17382026	IAPEz-int	.	+
chr14	17594206	17598470	IAPEz-int	.	-
chr14	18069384	18072313	IAPEz-int	.	+
chr14	18139720	18146823	IAPEz-int	.	-
chr14	18859525	18866605	IAPEz-int	.	-
chr14	19005873	19013019	IAPEz-int	.	-
chr14	19541199	19548276	IAPEz-int	.	+
chr14	19628345	19636542	IAPLTR3-int	.	+
chr14	20279910	20287079	IAPEz-int	.	+
chr14	21360377	21365918	IAPEz-int	.	+
chr14	22971740	22976247	IAPEz-int	.	-
chr14	24379547	24384064	IAPEz-int	.	-
chr14	24412761	24417192	IAPEz-int	.	-
chr14	29542381	29545001	IAPEz-int	.	+
chr14	29761336	29766363	IAPEz-int	.	+
chr14	29770436	29773056	IAPEz-int	.	+
chr14	31919320	31924019	IAPEz-int	.	-
chr14	32393270	32400357	IAPEz-int	.	-
chr14	33647838	33650789	IAPEz-int	.	+
chr14	35891891	35897953	IAPEz-int	.	+
chr14	36073441	36076655	IAPEY3-int	.	+
chr14	36198755	36203087	IAPEz-int	.	+
chr14	37229197	37236253	IAPEz-int	.	-
chr14	37500708	37505070	IAPEz-int	.	-
chr14	37619521	37626602	IAPEz-int	.	-
chr14	38455102	38462175	IAPEz-int	.	+
chr14	39493364	39497139	IAPEz-int	.	+
chr14	39731435	39737235	IAPEz-int	.	+
chr14	40057848	40060637	IAPEz-int	.	+
chr14	41053401	41061665	IAPEY4_I-int	.	+
chr14	41457741	41464740	IAPEz-int	.	-
chr14	42313952	42321472	IAPEz-int	.	-
chr14	42618292	42623054	IAPEz-int	.	-
chr14	42775515	42782707	IAPEz-int	.	+
chr14	43804373	43812688	IAPEY4_I-int	.	-
chr14	43925158	43933467	IAPEY4_I-int	.	+
chr14	43992626	43996234	IAP1-MM_I-int	.	-
chr14	44668806	44677109	IAPEy-int	.	+
chr14	44759907	44768184	IAPEY3-int	.	+
chr14	47971357	47973799	IAPEz-int	.	-
chr14	50719481	50727713	IAPEy-int	.	+
chr14	50880210	50884861	IAPEz-int	.	+
chr14	51298342	51304243	IAPEz-int	.	-
chr14	51319982	51322583	IAPEz-int	.	+
chr14	52612920	52613941	IAPEz-int	.	-
chr14	52737552	52740740	IAPEz-int	.	+
chr14	52757911	52765000	IAPEz-int	.	-
chr14	53111438	53114354	IAPEz-int	.	+
chr14	53475170	53479672	IAPEz-int	.	-
chr14	54314618	54318785	IAPEy-int	.	-
chr14	55226368	55230289	IAPEz-int	.	-
chr14	58052589	58059669	IAPEz-int	.	+
chr14	60564104	60569852	IAPEz-int	.	-
chr14	62642616	62647155	IAPEz-int	.	-
chr14	63642359	63649588	IAPEz-int	.	-
chr14	64463379	64468715	IAPEz-int	.	-
chr14	64936693	64940357	IAPEz-int	.	+
chr14	65178504	65183629	IAPEz-int	.	-
chr14	66462688	66469839	IAPEz-int	.	+
chr14	66613476	66617050	IAPEz-int	.	+
chr14	68006833	68013959	IAPEz-int	.	-
chr14	68675959	68683040	IAPEz-int	.	-
chr14	71121198	71126689	IAPEz-int	.	+
chr14	71801073	71804007	IAPEz-int	.	+
chr14	73602803	73603804	IAPLTR3-int	.	-
chr14	75425322	75431293	IAPEz-int	.	+
chr14	78334757	78340113	IAPEz-int	.	+
chr14	79795488	79799838	IAPEz-int	.	-
chr14	79860467	79863117	IAPEz-int	.	-
chr14	80436263	80439258	IAPEz-int	.	-
chr14	80581705	80584501	IAPEz-int	.	+
chr14	80622600	80627737	IAPEz-int	.	-
chr14	80736249	80741329	IAPEz-int	.	+
chr14	81087849	81095031	IAPEz-int	.	+
chr14	82178206	82182027	IAPEz-int	.	+
chr14	83840976	83843609	IAPEz-int	.	-
chr14	83866070	83870228	IAPEz-int	.	+
chr14	83869863	83874021	IAPEz-int	.	+
chr14	84230661	84234125	IAPEz-int	.	-
chr14	84855148	84862259	IAPEz-int	.	-
chr14	85002596	85005294	IAPEz-int	.	-
chr14	85177722	85182251	IAPEz-int	.	-
chr14	85521173	85525520	IAPEz-int	.	-
chr14	85889095	85896207	IAPEz-int	.	+
chr14	86131538	86136039	IAPEz-int	.	+
chr14	86590522	86597601	IAPEz-int	.	+
chr14	87605421	87608667	IAPEz-int	.	-
chr14	88033734	88040788	IAPEz-int	.	-
chr14	89037667	89040266	IAPEz-int	.	-
chr14	89581186	89584500	IAPEz-int	.	-
chr14	90275189	90279593	IAPEy-int	.	-
chr14	90294648	90301863	IAPEz-int	.	+
chr14	90683120	90690376	IAPEz-int	.	-
chr14	91961039	91964213	IAPEz-int	.	-
chr14	92049164	92052155	IAPEz-int	.	+
chr14	95561520	95568594	IAPEz-int	.	-
chr14	96283924	96290996	IAPEz-int	.	+
chr14	98754920	98757619	IAPEz-int	.	-
chr14	100248600	100255707	IAPEz-int	.	+
chr14	101009896	101012810	IAPEY3-int	.	+
chr14	101581160	101584207	IAPEz-int	.	+
chr14	103635292	103642357	IAPEz-int	.	+
chr14	104104830	104111967	IAPEz-int	.	-
chr14	104582617	104589721	IAPEz-int	.	-
chr14	105207637	105214265	IAPEz-int	.	-
chr14	105971091	105978177	IAPEz-int	.	+
chr14	106350361	106353230	IAPEz-int	.	+
chr14	106825707	106828352	IAPEz-int	.	-
chr14	108169411	108174880	IAPEz-int	.	+
chr14	108647603	108650206	IAPEz-int	.	-
chr14	109054724	109059590	IAPEz-int	.	+
chr14	109809038	109813168	IAPEY3-int	.	-
chr14	109962151	109964904	IAPEz-int	.	-
chr14	110055040	110062195	IAPEz-int	.	+
chr14	110079698	110086767	IAPEz-int	.	+
chr14	110355816	110358429	IAPEz-int	.	-
chr14	110358107	110362964	IAPEz-int	.	-
chr14	110362642	110365523	IAPEz-int	.	-
chr14	110860947	110868084	IAPEz-int	.	-
chr14	111080491	111083149	IAPEz-int	.	-
chr14	111379865	111384840	IAPEz-int	.	+
chr14	112332818	112339950	IAPEz-int	.	-
chr14	112627756	112634839	IAPEz-int	.	-
chr14	113018466	113025703	IAPEz-int	.	+
chr14	113288095	113293380	IAPEz-int	.	+
chr14	113678107	113681088	IAPEz-int	.	+
chr14	114187890	114191040	IAPEz-int	.	-
chr14	114203627	114210787	IAPEz-int	.	-
chr14	114420313	114424424	IAPEz-int	.	-
chr14	114505818	114512964	IAPEz-int	.	+
chr14	117078981	117083531	IAPEz-int	.	-
chr14	117178976	117185572	IAPEz-int	.	+
chr14	117285761	117292870	IAPEz-int	.	-
chr14	117856185	117863143	IAPEz-int	.	-
chr14	119375542	119378162	IAPEz-int	.	-
chr14	119441482	119445257	IAPEz-int	.	-
chr14	119478625	119483541	IAPEz-int	.	-
chr14	119956082	119963408	IAPEz-int	.	-
chr14	121007095	121011418	IAPEz-int	.	-
chr14	123724460	123730289	IAPEz-int	.	+
chr14	124684433	124691813	IAPEz-int	.	+
chr15	3118983	3127268	IAPEY3-int	.	-
chr15	3165909	3170276	IAPEz-int	.	+
chr15	3370205	3374076	IAPEY3-int	.	+
chr15	4852040	4859217	IAPEz-int	.	-
chr15	5378259	5385467	IAPEz-int	.	+
chr15	6805354	6807919	IAPEz-int	.	-
chr15	7910877	7918002	IAPEz-int	.	+
chr15	8548038	8553018	IAPEz-int	.	-
chr15	9499163	9502955	IAPEz-int	.	+
chr15	12055930	12063093	IAPEz-int	.	-
chr15	12526773	12531819	IAPEz-int	.	+
chr15	14480471	14484901	IAPEy-int	.	+
chr15	14726852	14731802	IAPEz-int	.	+
chr15	14738446	14741389	IAPEz-int	.	-
chr15	15784774	15789271	IAPEy-int	.	-
chr15	16181487	16186419	IAPEz-int	.	+
chr15	16611975	16614819	IAPEz-int	.	+
chr15	17156894	17163969	IAPEz-int	.	-
chr15	19049159	19053695	IAPEz-int	.	+
chr15	19495366	19499399	IAPEy-int	.	+
chr15	19647740	19650047	IAP1-MM_I-int	.	-
chr15	20154709	20159788	IAPEz-int	.	-
chr15	21719485	21722260	IAPEz-int	.	+
chr15	21917635	21924984	IAPEz-int	.	-
chr15	22362687	22367083	IAPEz-int	.	-
chr15	22751492	22756699	IAPEz-int	.	+
chr15	23240382	23247464	IAPEz-int	.	-
chr15	23738020	23742730	IAPEy-int	.	+
chr15	24321172	24325794	IAPEz-int	.	+
chr15	25051487	25055772	IAPEz-int	.	+
chr15	26905048	26909886	IAPEz-int	.	-
chr15	27286159	27293371	IAPEz-int	.	-
chr15	27384134	27390195	IAPEz-int	.	-
chr15	29131254	29133920	IAPEz-int	.	-
chr15	32783973	32786662	IAPEz-int	.	-
chr15	33659012	33661657	IAPEz-int	.	-
chr15	33814117	33817122	IAPEz-int	.	-
chr15	34225272	34227084	IAPEz-int	.	-
chr15	34226608	34229934	IAPEz-int	.	-
chr15	34229458	34232170	IAPEY3-int	.	-
chr15	37092040	37097423	IAPEz-int	.	-
chr15	38462425	38465006	IAPEz-int	.	-
chr15	38478792	38483174	IAPEz-int	.	+
chr15	38610186	38617172	IAPEz-int	.	+
chr15	39173040	39178257	IAPEz-int	.	+
chr15	39335708	39339851	IAPEz-int	.	-
chr15	39713967	39718508	IAPEz-int	.	+
chr15	42196908	42197462	IAPEY3-int	.	+
chr15	43330618	43335899	IAPEz-int	.	+
chr15	43879329	43884946	IAPEz-int	.	+
chr15	44654284	44659038	IAPEz-int	.	+
chr15	44723121	44727996	IAPEz-int	.	+
chr15	45194510	45197119	IAPEz-int	.	-
chr15	46502296	46506667	IAPEz-int	.	+
chr15	46562650	46566860	IAPEz-int	.	-
chr15	46706312	46711838	IAPEz-int	.	+
chr15	46903411	46907615	IAPEz-int	.	+
chr15	47356511	47363708	IAPEz-int	.	+
chr15	49322633	49327223	IAPEz-int	.	+
chr15	49733680	49737832	IAPEz-int	.	-
chr15	49784208	49788883	IAPEY3-int	.	-
chr15	50625173	50632375	IAPEz-int	.	+
chr15	52081949	52084800	IAPEz-int	.	+
chr15	53039337	53044132	IAPEz-int	.	+
chr15	54180831	54187958	IAPEz-int	.	-
chr15	56175802	56183026	IAPEz-int	.	+
chr15	56458901	56461723	IAPEz-int	.	+
chr15	56802929	56805638	IAPEz-int	.	-
chr15	57900011	57902659	IAPEz-int	.	+
chr15	58693502	58698202	IAPEY5_I-int	.	-
chr15	59161805	59167246	IAPEz-int	.	-
chr15	59870689	59875138	IAPEz-int	.	+
chr15	60800944	60808348	IAPEz-int	.	+
chr15	65666672	65673747	IAPEz-int	.	+
chr15	66045209	66047842	IAPEz-int	.	+
chr15	66047413	66050129	IAPEz-int	.	+
chr15	70910860	70914456	IAPEz-int	.	+
chr15	71210512	71213045	IAPEz-int	.	+
chr15	71230966	71237583	IAPEz-int	.	-
chr15	71597939	71605134	IAPEz-int	.	+
chr15	73081411	73087952	IAPEz-int	.	-
chr15	73373225	73378182	IAPEz-int	.	-
chr15	73873160	73880323	IAPEz-int	.	-
chr15	74360731	74367892	IAPEz-int	.	-
chr15	75205660	75212743	IAPEz-int	.	-
chr15	77569458	77571991	IAPEz-int	.	+
chr15	77683870	77692135	IAPEY4_I-int	.	-
chr15	77895206	77902357	IAPEz-int	.	-
chr15	82590796	82597962	IAPEz-int	.	-
chr15	82605108	82608976	IAPEz-int	.	-
chr15	84146538	84149468	IAPEz-int	.	-
chr15	86312263	86317593	IAPEz-int	.	-
chr15	87293962	87301063	IAPEz-int	.	+
chr15	87514564	87517161	IAPEz-int	.	-
chr15	88589091	88593236	IAPEy-int	.	+
chr15	89036368	89040260	IAPEz-int	.	-
chr15	90636467	90643621	IAPEz-int	.	-
chr15	92470210	92475057	IAPEz-int	.	-
chr15	92613768	92618240	IAPEz-int	.	-
chr15	92722700	92730164	IAPEz-int	.	-
chr15	94057445	94062447	IAPEz-int	.	+
chr15	94098228	94100789	IAPEz-int	.	+
chr15	96888969	96896140	IAPEz-int	.	-
chr15	96978073	96983441	IAPEz-int	.	+
chr15	97550128	97557543	IAPEz-int	.	-
chr15	97625596	97633823	IAPEy-int	.	+
chr15	103606692	103611074	IAPEz-int	.	+
chr15	103780163	103787277	IAPEz-int	.	+
chr16	3041052	3046460	IAPEz-int	.	+
chr16	4743410	4750484	IAPEz-int	.	-
chr16	5634464	5637409	IAPEz-int	.	+
chr16	5642440	5645418	IAPEz-int	.	+
chr16	7737592	7741163	IAPLTR3-int	.	-
chr16	8034020	8041231	IAPEz-int	.	-
chr16	8500064	8503604	IAPEY3-int	.	-
chr16	11106064	11106621	IAPLTR3-int	.	+
chr16	12332969	12337697	IAPEz-int	.	-
chr16	12339724	12344222	IAPEz-int	.	+
chr16	12976327	12981611	IAPEz-int	.	+
chr16	13099763	13106909	IAPEz-int	.	-
chr16	13481593	13484480	IAPEz-int	.	-
chr16	15502811	15509884	IAPEz-int	.	+
chr16	16025262	16027323	IAPEz-int	.	-
chr16	16934637	16939654	IAPEz-int	.	+
chr16	17952538	17956407	IAPEz-int	.	-
chr16	19587845	19593710	IAPEz-int	.	-
chr16	20036595	20043734	IAPEz-int	.	-
chr16	20572874	20580090	IAPEz-int	.	-
chr16	21104920	21109241	IAPEz-int	.	+
chr16	22033380	22035947	IAPEz-int	.	-
chr16	22277245	22280427	IAPEY3-int	.	+
chr16	22980045	22983083	IAPEz-int	.	+
chr16	27131701	27134393	IAPEz-int	.	-
chr16	27918126	27920886	IAPEz-int	.	-
chr16	32148076	32153339	IAPEz-int	.	+
chr16	32195537	32200340	IAPEz-int	.	+
chr16	32579231	32586387	IAPEz-int	.	+
chr16	33847237	33852588	IAPEz-int	.	-
chr16	34018739	34025903	IAPEz-int	.	+
chr16	34582306	34589557	IAPEz-int	.	+
chr16	36295804	36300118	IAPEz-int	.	-
chr16	36324359	36331491	IAPEz-int	.	+
chr16	36765054	36770352	IAPEz-int	.	-
chr16	38714371	38721475	IAPEz-int	.	-
chr16	41195160	41202316	IAPEz-int	.	-
chr16	41490900	41495224	IAPEz-int	.	+
chr16	44040539	44046236	IAPEz-int	.	-
chr16	47119943	47124570	IAPEz-int	.	+
chr16	48184791	48188839	IAPEz-int	.	+
chr16	49178346	49181152	IAPEz-int	.	-
chr16	49484749	49489393	IAPEz-int	.	-
chr16	50084989	50089379	IAPEz-int	.	+
chr16	50909735	50915127	IAPEz-int	.	+
chr16	51087176	51094247	IAPEz-int	.	+
chr16	51945926	51953012	IAPEz-int	.	-
chr16	51975871	51980195	IAPEz-int	.	+
chr16	52663975	52666759	IAPEz-int	.	+
chr16	53571481	53576573	IAPEz-int	.	+
chr16	53676035	53678476	IAPEz-int	.	-
chr16	55052556	55053065	IAPEz-int	.	-
chr16	55052703	55056904	IAPEz-int	.	-
chr16	55674415	55681582	IAPEz-int	.	-
chr16	58335788	58343033	IAPEz-int	.	-
chr16	58650317	58655478	IAPEz-int	.	-
chr16	59121919	59129034	IAPEz-int	.	-
chr16	59242252	59250313	IAPEy-int	.	-
chr16	60925762	60932839	IAPEz-int	.	-
chr16	61149993	61150549	IAPEY3-int	.	+
chr16	61312593	61316747	IAPEz-int	.	-
chr16	61324102	61328032	IAPEz-int	.	-
chr16	61330159	61332781	IAPEz-int	.	-
chr16	61339278	61339832	IAPEY3-int	.	-
chr16	62378497	62381194	IAPEz-int	.	-
chr16	62875915	62880238	IAPEz-int	.	+
chr16	64384581	64386528	IAPEz-int	.	-
chr16	64965931	64970499	IAPEz-int	.	+
chr16	65177000	65181311	IAPEz-int	.	-
chr16	65786890	65791774	IAPEz-int	.	-
chr16	66242059	66247533	IAPEz-int	.	+
chr16	66471179	66475055	IAPEY3-int	.	-
chr16	67629913	67636988	IAPEz-int	.	+
chr16	68622366	68626916	IAPEy-int	.	-
chr16	69962169	69966086	IAPEz-int	.	+
chr16	70169695	70173248	IAPEz-int	.	+
chr16	70270681	70275699	IAPEz-int	.	-
chr16	70381871	70384636	IAPEz-int	.	+
chr16	70542445	70547794	IAPEz-int	.	+
chr16	70633983	70639665	IAPEz-int	.	-
chr16	71687021	71691372	IAPEz-int	.	+
chr16	71785562	71792666	IAPEz-int	.	-
chr16	72019436	72023812	IAPEz-int	.	-
chr16	74771878	74778999	IAPEz-int	.	-
chr16	75634660	75641807	IAPEz-int	.	-
chr16	76057010	76061106	IAPEz-int	.	+
chr16	76060768	76064864	IAPEz-int	.	+
chr16	76169605	76176668	IAPEz-int	.	-
chr16	77116957	77121840	IAPEz-int	.	-
chr16	78026597	78030243	IAPEz-int	.	-
chr16	78444708	78449278	IAPEz-int	.	-
chr16	79220770	79224283	IAPEY3-int	.	-
chr16	79368698	79375970	IAPEz-int	.	-
chr16	79542431	79546919	IAPEz-int	.	-
chr16	79943075	79948491	IAPEz-int	.	+
chr16	80287827	80294936	IAPEz-int	.	+
chr16	80304394	80309692	IAPEz-int	.	+
chr16	80759899	80766969	IAPEz-int	.	-
chr16	81015613	81019772	IAPEy-int	.	-
chr16	82207636	82212185	IAPEy-int	.	-
chr16	82237918	82243075	IAPEz-int	.	-
chr16	82583470	82590599	IAPEz-int	.	+
chr16	82633572	82640751	IAPEz-int	.	+
chr16	82724908	82727695	IAPEz-int	.	-
chr16	83337816	83340738	IAPEz-int	.	-
chr16	83360715	83367903	IAPEz-int	.	+
chr16	83399017	83403934	IAPEz-int	.	-
chr16	84072942	84075979	IAPEY3-int	.	-
chr16	84075690	84076775	IAPEY3-int	.	-
chr16	86074710	86081767	IAPEz-int	.	+
chr16	87287426	87291345	IAPEz-int	.	-
chr16	87372444	87374497	IAPEz-int	.	-
chr16	87374159	87376212	IAPEz-int	.	-
chr16	88790637	88797832	IAPEz-int	.	-
chr16	88965213	88969102	IAPEz-int	.	-
chr16	89145242	89149768	IAPEz-int	.	+
chr16	89161965	89169075	IAPEz-int	.	-
chr16	89442908	89448266	IAPEz-int	.	+
chr16	89996550	89999279	IAPEz-int	.	+
chr16	90056292	90063546	IAPEz-int	.	-
chr16	90341543	90349872	IAPEY4_I-int	.	-
chr16	94274905	94281959	IAPEz-int	.	+
chr16	97770523	97777755	IAPEz-int	.	-
chr16	98100345	98103643	IAPEz-int	.	+
chr17	6344862	6350030	IAPEz-int	.	-
chr17	7990191	7993616	IAPEz-int	.	-
chr17	8215850	8223277	IAPEz-int	.	+
chr17	8692341	8697034	IAPEz-int	.	-
chr17	9780578	9787687	IAPEz-int	.	-
chr17	11097850	11105010	IAPEz-int	.	-
chr17	12283694	12288179	IAPEz-int	.	+
chr17	13153110	13160264	IAPEz-int	.	-
chr17	13242351	13249457	IAPEz-int	.	+
chr17	13413421	13418838	IAPEz-int	.	+
chr17	14864799	14871533	IAPEz-int	.	+
chr17	15602850	15609997	IAPEz-int	.	-
chr17	16759422	16762169	IAPEz-int	.	+
chr17	16872535	16876079	IAPEY3-int	.	+
chr17	17472790	17478805	IAPEz-int	.	+
chr17	18497448	18500000	IAPEz-int	.	+
chr17	18558212	18566570	IAPLTR3-int	.	+
chr17	18960873	18967329	IAPEz-int	.	+
chr17	18993791	18998471	IAPEz-int	.	+
chr17	19915481	19916503	IAPEz-int	.	+
chr17	21218227	21220946	IAPEz-int	.	+
chr17	21338826	21346085	IAPEz-int	.	-
chr17	22230408	22237849	IAPLTR3-int	.	+
chr17	22487515	22494615	IAPEz-int	.	+
chr17	22631701	22636120	IAPEz-int	.	-
chr17	23330986	23334569	IAPEy-int	.	-
chr17	23495310	23502399	IAPEz-int	.	-
chr17	27264888	27269941	IAPEz-int	.	-
chr17	27350972	27355047	IAPEz-int	.	-
chr17	28937407	28940182	IAPEz-int	.	+
chr17	31552475	31554076	IAPEz-int	.	+
chr17	33618276	33625381	IAPEz-int	.	-
chr17	34219360	34224151	IAPEz-int	.	+
chr17	34225759	34232934	IAPEz-int	.	+
chr17	34543521	34546535	IAP1-MM_I-int	.	+
chr17	35367349	35374434	IAPEz-int	.	+
chr17	36007143	36014240	IAPEz-int	.	+
chr17	36049019	36056126	IAPEz-int	.	-
chr17	36626388	36629219	IAPEz-int	.	-
chr17	37954006	37961074	IAPEz-int	.	+
chr17	38267793	38272604	IAPEz-int	.	+
chr17	38346617	38348334	IAPEY3-int	.	+
chr17	38355265	38362195	IAPEY3-int	.	+
chr17	38536343	38542934	IAPEz-int	.	-
chr17	39126278	39129881	IAPLTR3-int	.	-
chr17	39206602	39210157	IAPEY3-int	.	-
chr17	39271064	39275397	IAPEz-int	.	-
chr17	39461384	39465876	IAPEz-int	.	-
chr17	45644646	45649920	IAPEz-int	.	+
chr17	47078080	47085147	IAPEz-int	.	-
chr17	51864437	51871261	IAPEz-int	.	+
chr17	51948371	51951179	IAPEz-int	.	+
chr17	52326267	52329046	IAPEz-int	.	+
chr17	52486610	52490442	IAPEz-int	.	+
chr17	53006675	53011327	IAPEz-int	.	+
chr17	53368146	53372024	IAPEz-int	.	+
chr17	53815661	53822863	IAPEz-int	.	-
chr17	53881418	53889355	IAPEY3-int	.	-
chr17	54393467	54396229	IAPEz-int	.	-
chr17	54504063	54506963	IAPEz-int	.	-
chr17	57732286	57739386	IAPEz-int	.	+
chr17	60304991	60311389	IAPEz-int	.	-
chr17	60547191	60550066	IAPEz-int	.	+
chr17	61011941	61014937	IAPEz-int	.	+
chr17	61020391	61027518	IAPEz-int	.	+
chr17	63125984	63133088	IAPEz-int	.	+
chr17	63742271	63749404	IAPEz-int	.	-
chr17	63761648	63766558	IAPEz-int	.	+
chr17	65154720	65161793	IAPEz-int	.	-
chr17	65357260	65361109	IAP1-MM_I-int	.	+
chr17	65461763	65468852	IAPEz-int	.	+
chr17	66527093	66531618	IAPEz-int	.	-
chr17	67001130	67006105	IAPEz-int	.	+
chr17	67426157	67430059	IAPEz-int	.	+
chr17	67828548	67835142	IAPEz-int	.	-
chr17	68296667	68303935	IAPEz-int	.	+
chr17	68941633	68948791	IAPEz-int	.	-
chr17	69330344	69337434	IAPEz-int	.	+
chr17	69537017	69542282	IAPEz-int	.	-
chr17	72449330	72456697	IAPEz-int	.	+
chr17	72575031	72579427	IAPEz-int	.	-
chr17	72615261	72619748	IAPEz-int	.	+
chr17	73856147	73863317	IAPEz-int	.	-
chr17	74759070	74766278	IAPEz-int	.	-
chr17	74905539	74912746	IAPEz-int	.	+
chr17	75897396	75902722	IAPEz-int	.	-
chr17	76512661	76519793	IAPEz-int	.	+
chr17	76756605	76759455	IAPEz-int	.	+
chr17	77920488	77925469	IAPEz-int	.	+
chr17	78470697	78476508	IAPEz-int	.	-
chr17	80853944	80861077	IAPEz-int	.	+
chr17	81156414	81163519	IAPEz-int	.	-
chr17	81231712	81236725	IAPEz-int	.	+
chr17	82749908	82752939	IAPEz-int	.	-
chr17	83256068	83260397	IAPEz-int	.	+
chr17	84882927	84887824	IAPEz-int	.	+
chr17	87749048	87753996	IAPEz-int	.	+
chr17	89935554	89942692	IAPEz-int	.	+
chr17	90102431	90109542	IAPEz-int	.	+
chr17	91830002	91837078	IAPEz-int	.	-
chr17	92294488	92301681	IAPEz-int	.	+
chr17	93791489	93796055	IAPEz-int	.	-
chr17	94227382	94230709	IAPEz-int	.	-
chr17	94296361	94303444	IAPEz-int	.	-
chr17	94341627	94345656	IAPEY3-int	.	-
chr18	3047627	3051833	IAPEz-int	.	+
chr18	3619857	3626795	IAPEz-int	.	+
chr18	4479618	4483867	IAPEz-int	.	-
chr18	4695231	4701806	IAPEz-int	.	-
chr18	5109642	5113531	IAPEz-int	.	-
chr18	5436439	5439038	IAPEz-int	.	-
chr18	6256018	6263160	IAPEz-int	.	-
chr18	6372015	6376335	IAPEz-int	.	+
chr18	6861257	6868374	IAPEz-int	.	-
chr18	7058653	7063140	IAPEz-int	.	+
chr18	7318610	7326938	IAPEy-int	.	+
chr18	7527585	7534662	IAPEz-int	.	+
chr18	8011562	8018700	IAPEz-int	.	+
chr18	8086821	8090117	IAPEY3-int	.	+
chr18	8771534	8776453	IAPEz-int	.	-
chr18	11291153	11294465	IAPEz-int	.	-
chr18	11626060	11631311	IAPEz-int	.	+
chr18	15225538	15232622	IAPEz-int	.	+
chr18	15597763	15602283	IAPEz-int	.	-
chr18	16850377	16854927	IAPEy-int	.	+
chr18	17464819	17469955	IAPEz-int	.	+
chr18	17859158	17862112	IAPEz-int	.	-
chr18	17938279	17945550	IAPEz-int	.	+
chr18	18762552	18766160	IAP1-MM_I-int	.	+
chr18	18977007	18984114	IAPEz-int	.	+
chr18	19366681	19371526	IAPEY3-int	.	+
chr18	19384434	19388302	IAPEz-int	.	-
chr18	19430502	19434845	IAPEz-int	.	-
chr18	19505014	19507961	IAPEz-int	.	-
chr18	21261770	21268885	IAPEz-int	.	+
chr18	23113953	23116620	IAPEz-int	.	-
chr18	23238717	23241649	IAPEz-int	.	+
chr18	24482344	24484611	IAPEz-int	.	+
chr18	26829721	26836950	IAPEz-int	.	-
chr18	26998332	27005456	IAPEz-int	.	-
chr18	27301502	27304281	IAPEz-int	.	-
chr18	28960238	28965686	IAPEz-int	.	-
chr18	29014777	29021880	IAPEz-int	.	-
chr18	30011492	30016040	IAPEy-int	.	-
chr18	31616126	31618696	IAPEz-int	.	-
chr18	34083683	34087805	IAPEz-int	.	-
chr18	36473982	36481100	IAPEz-int	.	-
chr18	36888556	36892178	IAPEz-int	.	-
chr18	36981529	36988651	IAPEz-int	.	-
chr18	37364098	37371305	IAPEz-int	.	+
chr18	40708628	40713607	IAPEz-int	.	-
chr18	40945001	40949589	IAPEz-int	.	-
chr18	44258357	44265566	IAPEz-int	.	-
chr18	44906500	44909310	IAPEz-int	.	-
chr18	45291794	45296307	IAPEz-int	.	-
chr18	45357358	45364781	IAPEz-int	.	-
chr18	46439094	46443982	IAPEz-int	.	+
chr18	47648753	47653954	IAPEz-int	.	-
chr18	47770014	47777131	IAPEz-int	.	+
chr18	48705905	48712990	IAPEz-int	.	-
chr18	49689321	49696432	IAPEz-int	.	-
chr18	50632210	50636524	IAPEz-int	.	+
chr18	51072090	51077441	IAPEz-int	.	+
chr18	52387908	52395031	IAPEz-int	.	+
chr18	55316431	55320669	IAPEz-int	.	+
chr18	56340854	56345866	IAPEz-int	.	+
chr18	58317783	58322766	IAPEz-int	.	-
chr18	60528367	60533722	IAPEz-int	.	-
chr18	62273762	62277413	IAPEz-int	.	-
chr18	63192146	63195944	IAPEz-int	.	+
chr18	65400173	65405056	IAPEz-int	.	+
chr18	66750099	66755414	IAPEz-int	.	+
chr18	68412243	68419396	IAPEz-int	.	+
chr18	71081547	71086031	IAPEz-int	.	+
chr18	73259696	73264012	IAPEz-int	.	-
chr18	74360576	74365115	IAPEy-int	.	+
chr18	79704037	79711161	IAPEz-int	.	-
chr18	83171192	83178290	IAPEz-int	.	+
chr18	83700645	83707778	IAPEz-int	.	+
chr18	85377913	85382789	IAPEz-int	.	-
chr18	87084303	87085413	IAPEz-int	.	-
chr18	87948148	87950679	IAPEz-int	.	-
chr18	87965445	87968204	IAPEz-int	.	+
chr18	89615819	89620909	IAPEz-int	.	+
chr18	90113511	90118475	IAPEz-int	.	-
chr19	3033276	3038684	IAPEz-int	.	-
chr19	3139074	3142706	IAPEY3-int	.	+
chr19	8152112	8155635	IAPEY3-int	.	-
chr19	8438010	8441781	IAP1-MM_I-int	.	+
chr19	9478261	9483346	IAPLTR3-int	.	-
chr19	9828847	9837164	IAPEY4_I-int	.	-
chr19	11422159	11425366	IAPEz-int	.	-
chr19	12361987	12366856	IAPEz-int	.	+
chr19	12447424	12454574	IAPEz-int	.	-
chr19	12896126	12899313	IAPEY3-int	.	+
chr19	13266540	13270205	IAPEz-int	.	-
chr19	13930665	13933416	IAPEz-int	.	-
chr19	15839387	15846588	IAPEz-int	.	+
chr19	16080623	16084344	IAPEz-int	.	+
chr19	18920153	18924302	IAPEy-int	.	+
chr19	20139830	20144373	IAPEz-int	.	+
chr19	20455470	20460428	IAPEz-int	.	-
chr19	20839689	20843732	IAPEz-int	.	+
chr19	27492836	27497769	IAPEz-int	.	+
chr19	30963645	30967820	IAPEz-int	.	+
chr19	31855772	31860911	IAPEz-int	.	+
chr19	32441863	32448960	IAPEz-int	.	+
chr19	33373233	33373782	IAPA_MM-int	.	-
chr19	33406422	33408967	IAP1-MM_I-int	.	+
chr19	33439339	33445862	IAPEz-int	.	+
chr19	34131153	34138249	IAPEz-int	.	+
chr19	37617435	37624485	IAPEz-int	.	-
chr19	38490307	38495182	IAPEz-int	.	-
chr19	39381140	39388318	IAPEz-int	.	-
chr19	39478625	39482125	IAPEY3-int	.	-
chr19	39599917	39607094	IAPEz-int	.	-
chr19	41142815	41149898	IAPEz-int	.	+
chr19	41468116	41472962	IAPEz-int	.	+
chr19	42345974	42350309	IAPEz-int	.	+
chr19	45186537	45190245	IAPEz-int	.	+
chr19	45699124	45706227	IAPEz-int	.	+
chr19	49663263	49666087	IAPEz-int	.	+
chr19	50107883	50114435	IAPEz-int	.	-
chr19	52928053	52932209	IAPEz-int	.	-
chr19	52985550	52990946	IAPEz-int	.	+
chr19	54890193	54893015	IAPEz-int	.	+
chr19	54994967	55001539	IAPEz-int	.	+
chr19	55976769	55983830	IAPEz-int	.	+
chr19	59662159	59665034	IAPEz-int	.	-
chr19	59872018	59874885	IAPEz-int	.	-
chr19	61249168	61251709	IAPEz-int	.	-
chr2	3483513	3488773	IAPEz-int	.	-
chr2	3966009	3970874	IAPEz-int	.	-
chr2	5684025	5691128	IAPEz-int	.	+
chr2	6773058	6777461	IAPEz-int	.	+
chr2	7404072	7409352	IAPEz-int	.	+
chr2	8375801	8378597	IAPEz-int	.	+
chr2	8528453	8535604	IAPEz-int	.	+
chr2	9024427	9027454	IAPEz-int	.	-
chr2	11104820	11107867	IAPEz-int	.	+
chr2	12043200	12046427	IAPEz-int	.	-
chr2	14383048	14386559	IAPEz-int	.	+
chr2	15430347	15435020	IAPEz-int	.	-
chr2	16581081	16586062	IAPEz-int	.	-
chr2	17612541	17617927	IAPEz-int	.	+
chr2	17747337	17752754	IAPEz-int	.	-
chr2	20253949	20258924	IAPEz-int	.	-
chr2	21074941	21082019	IAPEz-int	.	+
chr2	22070127	22074789	IAPEz-int	.	-
chr2	23918754	23926391	IAPEz-int	.	-
chr2	24165012	24168430	IAPEz-int	.	-
chr2	24193284	24199013	IAPEz-int	.	+
chr2	26333220	26338473	IAPEz-int	.	-
chr2	26998297	27004317	IAPEz-int	.	+
chr2	30218490	30225590	IAPEz-int	.	+
chr2	32117105	32119977	IAPEz-int	.	+
chr2	32473359	32477818	IAPEz-int	.	+
chr2	35519524	35526597	IAPEz-int	.	+
chr2	36014552	36019239	IAPEz-int	.	+
chr2	36349369	36356705	IAPEz-int	.	-
chr2	36511185	36513868	IAPEz-int	.	-
chr2	37339741	37346831	IAPEz-int	.	+
chr2	39360683	39367779	IAPEz-int	.	+
chr2	39525950	39530939	IAPEz-int	.	+
chr2	39778574	39785649	IAPEz-int	.	-
chr2	39806363	39810029	IAPLTR3-int	.	+
chr2	39856209	39858793	IAPEz-int	.	+
chr2	40017703	40021187	IAPEz-int	.	-
chr2	40235602	40240656	IAPEz-int	.	+
chr2	40584205	40587214	IAPEz-int	.	+
chr2	41744369	41751453	IAPEz-int	.	+
chr2	46381659	46388817	IAPEz-int	.	-
chr2	46574319	46579550	IAPEz-int	.	-
chr2	46696304	46699206	IAPEz-int	.	+
chr2	47195657	47198290	IAPEz-int	.	+
chr2	47545830	47552905	IAPEz-int	.	+
chr2	48483507	48490624	IAPEz-int	.	-
chr2	50679607	50686703	IAPEz-int	.	+
chr2	51886203	51890587	IAPEz-int	.	+
chr2	55867185	55874263	IAPEz-int	.	-
chr2	56064728	56069254	IAPEy-int	.	-
chr2	57963540	57966246	IAPEz-int	.	-
chr2	58341389	58344147	IAPEz-int	.	+
chr2	63297374	63302748	IAPEz-int	.	-
chr2	63838114	63845277	IAPEz-int	.	+
chr2	64698889	64702993	IAPEz-int	.	-
chr2	65579837	65583558	IAPEY3-int	.	-
chr2	66845102	66852262	IAPEz-int	.	+
chr2	70880172	70884734	IAPEz-int	.	-
chr2	71942139	71949296	IAPEz-int	.	-
chr2	72270361	72275599	IAPEz-int	.	-
chr2	73747792	73754921	IAPEz-int	.	+
chr2	74364450	74371573	IAPEz-int	.	-
chr2	74437679	74444835	IAPEz-int	.	+
chr2	78316815	78319610	IAPEz-int	.	+
chr2	80226076	80230827	IAPEz-int	.	-
chr2	81460310	81467062	IAPEz-int	.	+
chr2	81507502	81511802	IAPEz-int	.	-
chr2	81790043	81795802	IAPEz-int	.	-
chr2	82335322	82339362	IAPEz-int	.	-
chr2	82406887	82412426	IAPEz-int	.	+
chr2	82673778	82679773	IAPEz-int	.	+
chr2	83118037	83122604	IAPEz-int	.	-
chr2	83580298	83587434	IAPEz-int	.	+
chr2	84505209	84510421	IAPEz-int	.	+
chr2	84565001	84572120	IAPEz-int	.	+
chr2	85480185	85482997	IAPEY3-int	.	+
chr2	85694578	85701688	IAPEz-int	.	+
chr2	86339746	86346825	IAPEz-int	.	-
chr2	87594162	87596643	IAPEz-int	.	-
chr2	87872557	87875223	IAPEz-int	.	+
chr2	87934216	87941296	IAPEz-int	.	+
chr2	88363441	88369150	IAPEz-int	.	-
chr2	88613466	88617579	IAPEy-int	.	-
chr2	90178468	90185518	IAPEz-int	.	+
chr2	90361174	90368224	IAPEz-int	.	-
chr2	93824780	93831856	IAPEz-int	.	-
chr2	94603057	94607684	IAPEz-int	.	-
chr2	95064767	95070113	IAPEz-int	.	-
chr2	96191510	96198488	IAPEz-int	.	-
chr2	97184837	97189209	IAPEz-int	.	-
chr2	98329613	98337904	IAPLTR3-int	.	+
chr2	98371221	98373829	IAPEz-int	.	-
chr2	98796630	98801893	IAPEz-int	.	-
chr2	99225957	99228893	IAPEz-int	.	-
chr2	99435993	99438724	IAPEz-int	.	+
chr2	99545224	99552649	IAPEz-int	.	-
chr2	100418385	100423278	IAPEz-int	.	+
chr2	101146343	101153453	IAPEz-int	.	+
chr2	105557906	105563032	IAPEz-int	.	+
chr2	106566770	106569369	IAPEz-int	.	-
chr2	107594052	107601145	IAPEz-int	.	-
chr2	108046836	108049735	IAPEz-int	.	-
chr2	111548217	111553277	IAPEz-int	.	+
chr2	112548954	112553793	IAPEz-int	.	-
chr2	113809941	113817006	IAPEz-int	.	-
chr2	117506678	117509294	IAPEy-int	.	-
chr2	118554765	118558375	IAPEz-int	.	+
chr2	120217500	120224589	IAPEz-int	.	-
chr2	120635819	120639271	IAPEz-int	.	-
chr2	120813924	120821044	IAPEz-int	.	+
chr2	122795751	122796817	IAPA_MM-int	.	-
chr2	123225067	123229501	IAPEz-int	.	+
chr2	123513626	123516951	IAPEz-int	.	+
chr2	123516436	123519729	IAPEz-int	.	+
chr2	123519246	123522499	IAPEz-int	.	+
chr2	123522024	123525277	IAPEz-int	.	+
chr2	124798917	124806083	IAPEz-int	.	+
chr2	124826587	124831001	IAPEz-int	.	-
chr2	125957173	125961714	IAPEy-int	.	-
chr2	126965002	126972105	IAPEz-int	.	-
chr2	129521275	129525144	IAPEz-int	.	-
chr2	131645487	131648293	IAPEz-int	.	-
chr2	134746657	134751108	IAPEz-int	.	+
chr2	136274443	136279394	IAPEz-int	.	+
chr2	137394673	137397546	IAPEz-int	.	+
chr2	138035085	138040288	IAPEz-int	.	+
chr2	138573815	138580387	IAPEz-int	.	-
chr2	138833643	138838033	IAPEz-int	.	+
chr2	138933112	138935844	IAPEz-int	.	-
chr2	139096245	139099450	IAPEz-int	.	+
chr2	140319909	140324061	IAPEz-int	.	+
chr2	142197143	142204262	IAPEz-int	.	-
chr2	142306035	142311489	IAPEz-int	.	-
chr2	144627895	144632353	IAPEz-int	.	-
chr2	145118403	145123718	IAPEz-int	.	-
chr2	145625238	145630634	IAPEz-int	.	-
chr2	146135770	146140281	IAPEz-int	.	+
chr2	146995677	147000669	IAPEz-int	.	-
chr2	147000190	147005182	IAPEz-int	.	-
chr2	148410606	148415872	IAPEz-int	.	+
chr2	148616329	148619992	IAPEz-int	.	+
chr2	149226604	149234162	IAPEY3-int	.	+
chr2	149438151	149441021	IAPEz-int	.	+
chr2	151110463	151115244	IAPEz-int	.	+
chr2	151179222	151184033	IAPEz-int	.	+
chr2	151204967	151212041	IAPEz-int	.	+
chr2	152206395	152211353	IAPEz-int	.	+
chr2	154354262	154359592	IAPEz-int	.	+
chr2	155121074	155128260	IAPEz-int	.	-
chr2	156114328	156119318	IAPEz-int	.	-
chr2	156210982	156214392	IAPEz-int	.	+
chr2	157620490	157624944	IAPEz-int	.	-
chr2	157652248	157656415	IAPEy-int	.	-
chr2	160631807	160638438	IAPEz-int	.	-
chr2	163650892	163655864	IAPEz-int	.	+
chr2	163789025	163796106	IAPEz-int	.	-
chr2	163958213	163962841	IAPEz-int	.	+
chr2	165675187	165679593	IAPEz-int	.	-
chr2	165928441	165933675	IAPEz-int	.	+
chr2	166530652	166535090	IAPEz-int	.	+
chr2	166812198	166817469	IAPEz-int	.	-
chr2	167282743	167289818	IAPEz-int	.	+
chr2	167408043	167413346	IAPEz-int	.	+
chr2	174984009	174991118	IAPEz-int	.	+
chr2	175041950	175044819	IAPEz-int	.	-
chr2	177156594	177163747	IAPEz-int	.	+
chr2	181169951	181173931	IAPEz-int	.	+
chr3	3102148	3109967	IAPEY3-int	.	+
chr3	3687185	3694405	IAPEz-int	.	-
chr3	3865236	3869647	IAPEz-int	.	+
chr3	3910275	3913918	IAPLTR3-int	.	-
chr3	4004031	4006955	IAPEz-int	.	+
chr3	4062810	4067241	IAPEY3-int	.	+
chr3	4718310	4725509	IAPEz-int	.	-
chr3	4767758	4769445	IAPEy-int	.	+
chr3	5517751	5524932	IAPEz-int	.	+
chr3	6054376	6059196	IAPEz-int	.	-
chr3	6555696	6559242	IAP1-MM_I-int	.	-
chr3	7155480	7159264	IAP1-MM_I-int	.	+
chr3	8224762	8230295	IAPEz-int	.	-
chr3	8574072	8576822	IAPEz-int	.	-
chr3	9091455	9096763	IAPEz-int	.	+
chr3	9387093	9394015	IAPEY4_I-int	.	+
chr3	9731167	9738323	IAPEz-int	.	+
chr3	10452825	10458104	IAPEz-int	.	+
chr3	11124016	11131258	IAPEz-int	.	+
chr3	11732664	11739723	IAPEz-int	.	-
chr3	12046640	12048805	IAPLTR3-int	.	+
chr3	12408941	12412774	IAPEz-int	.	-
chr3	12836906	12839990	IAPEz-int	.	+
chr3	13790754	13795211	IAPEz-int	.	-
chr3	13821263	13826536	IAPEz-int	.	-
chr3	14234734	14242307	IAPEz-int	.	-
chr3	14393597	14397147	IAPEY3-int	.	+
chr3	14705950	14713201	IAPEz-int	.	+
chr3	16453014	16456626	IAP1-MM_I-int	.	+
chr3	17954142	17959120	IAPEz-int	.	-
chr3	19917760	19921913	IAPEz-int	.	-
chr3	20687989	20695233	IAPEz-int	.	+
chr3	21013559	21018091	IAPEz-int	.	-
chr3	21156668	21158135	IAPEz-int	.	-
chr3	21157790	21160416	IAPEz-int	.	-
chr3	21685370	21692027	IAPEz-int	.	-
chr3	22866761	22869865	IAPEz-int	.	-
chr3	23173702	23180783	IAPEz-int	.	+
chr3	23685448	23688293	IAPEz-int	.	-
chr3	23911681	23916583	IAPEz-int	.	+
chr3	25275949	25279009	IAPEz-int	.	+
chr3	25416847	25421447	IAPEz-int	.	+
chr3	26346857	26354117	IAPEz-int	.	+
chr3	26571815	26578973	IAPEz-int	.	-
chr3	28062744	28069970	IAPEz-int	.	-
chr3	28875338	28883508	IAPLTR3-int	.	+
chr3	31181746	31188823	IAPEz-int	.	+
chr3	33321632	33324790	IAPEz-int	.	-
chr3	33426344	33429048	IAPEz-int	.	-
chr3	34846429	34853530	IAPEz-int	.	-
chr3	35870889	35874663	IAPEz-int	.	+
chr3	36415513	36419957	IAPEz-int	.	+
chr3	37245230	37248382	IAPEY3-int	.	+
chr3	40860399	40864226	IAPEz-int	.	-
chr3	42229526	42232145	IAPEz-int	.	-
chr3	42820232	42827415	IAPEz-int	.	-
chr3	43854326	43861417	IAPEz-int	.	-
chr3	43901563	43904346	IAPEz-int	.	+
chr3	44527993	44530014	IAPEz-int	.	+
chr3	46461156	46465613	IAPEz-int	.	-
chr3	46650408	46655066	IAPEz-int	.	+
chr3	47789888	47793737	IAPEY3-int	.	-
chr3	49160378	49165310	IAPEz-int	.	+
chr3	49292916	49295874	IAPEY3-int	.	+
chr3	49430638	49435793	IAPEz-int	.	-
chr3	51101053	51105219	IAPEy-int	.	+
chr3	51239967	51245301	IAPEz-int	.	+
chr3	51930104	51934487	IAPEz-int	.	+
chr3	54849179	54856333	IAPEz-int	.	+
chr3	54871834	54874366	IAPEz-int	.	+
chr3	57236565	57239852	IAPEz-int	.	-
chr3	59370808	59377888	IAPEz-int	.	+
chr3	59797028	59804136	IAPEz-int	.	-
chr3	60489872	60495084	IAPEz-int	.	-
chr3	61269394	61274850	IAPEz-int	.	-
chr3	61707583	61714223	IAPEz-int	.	-
chr3	64657557	64662105	IAPEz-int	.	+
chr3	66311590	66314228	IAPEz-int	.	+
chr3	68114456	68119596	IAPEz-int	.	+
chr3	68732547	68739651	IAPEz-int	.	+
chr3	69618246	69622807	IAPEz-int	.	-
chr3	69637939	69645075	IAPEz-int	.	-
chr3	70571715	70575874	IAPEy-int	.	+
chr3	71972950	71975409	IAPEz-int	.	-
chr3	72752033	72758421	IAPEY3-int	.	-
chr3	73733183	73738438	IAPEz-int	.	+
chr3	74300143	74303669	IAPEY3-int	.	+
chr3	74591125	74598270	IAPEz-int	.	+
chr3	74618885	74623471	IAPEz-int	.	-
chr3	74834333	74840969	IAPEz-int	.	+
chr3	75348451	75353268	IAPEz-int	.	-
chr3	75418674	75424014	IAPEz-int	.	+
chr3	75968474	75971029	IAPEz-int	.	-
chr3	78741380	78745730	IAPEz-int	.	+
chr3	80129390	80132911	IAPEY3-int	.	-
chr3	82480793	82488004	IAPEz-int	.	-
chr3	82609850	82616399	IAPEz-int	.	+
chr3	82972525	82979676	IAPEz-int	.	+
chr3	84053532	84057728	IAPEY3-int	.	+
chr3	84142381	84149605	IAPEz-int	.	-
chr3	84359161	84366316	IAPEz-int	.	-
chr3	85305225	85308091	IAPEz-int	.	-
chr3	85622281	85629391	IAPEz-int	.	-
chr3	86942152	86947044	IAPEz-int	.	+
chr3	87599896	87608103	IAPEY3-int	.	+
chr3	88063557	88066244	IAPEz-int	.	-
chr3	88666410	88673486	IAPEz-int	.	+
chr3	90991207	90996762	IAPEz-int	.	-
chr3	91194900	91198899	IAP1-MM_I-int	.	-
chr3	91212937	91216518	IAPLTR3-int	.	+
chr3	91285558	91288049	IAPEz-int	.	+
chr3	91824511	91825339	IAPEy-int	.	-
chr3	92185400	92192548	IAPEz-int	.	+
chr3	93168508	93172874	IAPEz-int	.	-
chr3	95417208	95425572	IAPEY3-int	.	+
chr3	97376052	97379634	IAP1-MM_I-int	.	-
chr3	98303748	98307842	IAPEz-int	.	-
chr3	98593992	98597495	IAPEY3-int	.	+
chr3	99062474	99064881	IAPEz-int	.	+
chr3	99415378	99422449	IAPEz-int	.	+
chr3	104588189	104595397	IAPEz-int	.	-
chr3	104975556	104979389	IAPEz-int	.	-
chr3	106184083	106187645	IAPEY3-int	.	-
chr3	111183570	111187111	IAP1-MM_I-int	.	-
chr3	111598185	111605182	IAPEz-int	.	-
chr3	111794004	111798669	IAPEz-int	.	-
chr3	113090539	113097933	IAPLTR3-int	.	+
chr3	113236642	113241178	IAPEy-int	.	-
chr3	114587856	114590628	IAPEz-int	.	-
chr3	115367770	115372084	IAPEz-int	.	-
chr3	115909127	115914440	IAPEz-int	.	+
chr3	116760414	116765483	IAPEz-int	.	+
chr3	116817538	116823017	IAPEz-int	.	+
chr3	117202224	117205147	IAPEz-int	.	-
chr3	117379168	117386250	IAPEz-int	.	+
chr3	121748192	121751716	IAPEz-int	.	+
chr3	122654222	122657193	IAPEz-int	.	+
chr3	123471761	123476134	IAPEz-int	.	-
chr3	126127378	126131812	IAPEz-int	.	+
chr3	126131471	126135904	IAPEz-int	.	+
chr3	130918105	130920587	IAPEz-int	.	+
chr3	131544242	131547954	IAPEz-int	.	+
chr3	133123662	133130726	IAPEz-int	.	+
chr3	133297725	133302108	IAPEz-int	.	+
chr3	133976427	133980857	IAP1-MM_I-int	.	-
chr3	136118223	136122594	IAPEz-int	.	+
chr3	136173778	136180883	IAPEz-int	.	+
chr3	137281596	137285909	IAPEz-int	.	+
chr3	138433796	138436290	IAPEz-int	.	-
chr3	139560020	139564179	IAPEy-int	.	-
chr3	139974578	139975328	IAPLTR3-int	.	+
chr3	140019937	140027032	IAPEz-int	.	+
chr3	140120009	140125294	IAPEz-int	.	+
chr3	140377031	140384116	IAPEz-int	.	-
chr3	141147793	141154922	IAPEz-int	.	+
chr3	144618982	144622568	IAPEz-int	.	+
chr3	145109023	145114195	IAPEz-int	.	+
chr3	146083586	146090395	IAPEz-int	.	+
chr3	148750096	148757312	IAPEz-int	.	+
chr3	150336853	150341324	IAPEz-int	.	+
chr3	152801476	152808882	IAPEz-int	.	-
chr3	156177986	156182556	IAPEz-int	.	+
chr3	156257023	156262758	IAPEz-int	.	-
chr3	156799542	156804761	IAPEz-int	.	-
chr3	158627912	158635107	IAPEz-int	.	+
chr3	158875358	158880830	IAPEz-int	.	-
chr3	159225905	159231091	IAPEz-int	.	-
chr3	159482535	159486149	IAP1-MM_I-int	.	-
chr4	3192211	3200530	IAPEY4_I-int	.	-
chr4	3330537	3338816	IAPEY3-int	.	-
chr4	3482452	3488842	IAPEY3-int	.	+
chr4	3633692	3637200	IAPEY3-int	.	+
chr4	4652119	4659277	IAPEz-int	.	+
chr4	4883513	4890685	IAPEz-int	.	-
chr4	5143202	5147413	IAPEz-int	.	-
chr4	5184639	5191757	IAPEz-int	.	-
chr4	5259474	5263686	IAPEz-int	.	-
chr4	5460817	5465374	IAPEy-int	.	-
chr4	5607777	5610357	IAPEz-int	.	-
chr4	5877037	5880217	IAPEY3-int	.	-
chr4	5915799	5918628	IAPEz-int	.	+
chr4	7096755	7102092	IAPEz-int	.	-
chr4	7297683	7302812	IAPEz-int	.	-
chr4	7648866	7651767	IAPEz-int	.	+
chr4	7830683	7837867	IAPEz-int	.	-
chr4	8313415	8316437	IAPEz-int	.	+
chr4	8884662	8887055	IAP1-MM_I-int	.	-
chr4	10002730	10009426	IAPEz-int	.	+
chr4	10865332	10871371	IAPEz-int	.	-
chr4	12445667	12449847	IAPEz-int	.	+
chr4	14638327	14642306	IAPEz-int	.	+
chr4	15912396	15917002	IAPEY3-int	.	-
chr4	16433391	16435777	IAPEz-int	.	-
chr4	18474314	18481464	IAPEz-int	.	-
chr4	19294169	19297234	IAPEz-int	.	-
chr4	20855850	20861270	IAPEY4_I-int	.	-
chr4	21073828	21081019	IAPEz-int	.	+
chr4	23079903	23084426	IAPEz-int	.	-
chr4	25848218	25853919	IAPEz-int	.	-
chr4	25921821	25925624	IAPEz-int	.	+
chr4	26295731	26299901	IAPEz-int	.	-
chr4	28412149	28419153	IAPEz-int	.	+
chr4	28765675	28768595	IAPEz-int	.	-
chr4	29027063	29029745	IAPEz-int	.	-
chr4	29710989	29717813	IAPEz-int	.	-
chr4	30228574	30235955	IAPEz-int	.	-
chr4	31632376	31636725	IAPEz-int	.	-
chr4	31950253	31953243	IAPEz-int	.	+
chr4	34193534	34196243	IAPEz-int	.	+
chr4	34500517	34507778	IAPEz-int	.	-
chr4	34535147	34542196	IAPEz-int	.	-
chr4	35377362	35384460	IAPEz-int	.	+
chr4	37365233	37368247	IAPEY5_I-int	.	+
chr4	38508285	38512078	IAPEz-int	.	+
chr4	38870094	38877194	IAPEz-int	.	+
chr4	38905907	38912967	IAPEz-int	.	+
chr4	39042455	39045114	IAPEz-int	.	-
chr4	39952758	39958367	IAPEz-int	.	-
chr4	40026209	40029170	IAPEz-int	.	-
chr4	40054171	40061404	IAPEz-int	.	-
chr4	41454734	41460000	IAPEz-int	.	+
chr4	42028087	42032427	IAPEz-int	.	+
chr4	42100340	42105395	IAPEz-int	.	-
chr4	42380298	42384638	IAPEz-int	.	+
chr4	42461861	42466201	IAPEz-int	.	-
chr4	42597670	42602725	IAPEz-int	.	-
chr4	43297723	43301781	IAPEz-int	.	-
chr4	45836856	45841775	IAPEz-int	.	-
chr4	46511086	46517639	IAPEz-int	.	+
chr4	47067998	47071586	IAPEz-int	.	+
chr4	50130912	50134536	IAP1-MM_I-int	.	-
chr4	51038194	51042115	IAPEz-int	.	+
chr4	51098261	51105401	IAPEz-int	.	+
chr4	51320194	51323388	IAPEz-int	.	+
chr4	51894694	51900079	IAPEz-int	.	+
chr4	52186998	52191454	IAPEz-int	.	-
chr4	52887222	52892342	IAPEz-int	.	-
chr4	53803278	53807668	IAPEY3-int	.	-
chr4	57979559	57981983	IAPEz-int	.	+
chr4	59030290	59033036	IAPEz-int	.	-
chr4	60032868	60039348	IAPEz-int	.	-
chr4	60406874	60414412	IAPEz-int	.	+
chr4	61767172	61774710	IAPEz-int	.	+
chr4	61949587	61956680	IAPEz-int	.	-
chr4	62134226	62142407	IAPEY3-int	.	+
chr4	62443808	62449494	IAPEz-int	.	-
chr4	62573623	62579094	IAPEz-int	.	+
chr4	63573965	63577552	IAPEz-int	.	-
chr4	67361887	67366034	IAPEy-int	.	+
chr4	68960796	68967894	IAPEz-int	.	-
chr4	71508580	71513956	IAPEz-int	.	+
chr4	71738545	71741579	IAPEz-int	.	-
chr4	71963185	71967725	IAPEz-int	.	+
chr4	73202243	73209325	IAPEz-int	.	+
chr4	73993985	73998194	IAPEz-int	.	-
chr4	74714159	74716857	IAP1-MM_I-int	.	+
chr4	74927158	74932606	IAPEz-int	.	-
chr4	75303209	75310205	IAPEz-int	.	-
chr4	75616837	75623956	IAPEz-int	.	-
chr4	78512160	78517354	IAPEz-int	.	+
chr4	78831777	78835427	IAPEz-int	.	-
chr4	79560868	79567507	IAPEz-int	.	+
chr4	80259652	80262270	IAPEz-int	.	-
chr4	80408906	80414478	IAPEz-int	.	+
chr4	88730027	88732944	IAPEz-int	.	-
chr4	89185204	89192301	IAPEz-int	.	+
chr4	90416560	90419264	IAPEz-int	.	+
chr4	91754622	91758143	IAPEY3-int	.	+
chr4	91972432	91979517	IAPEz-int	.	+
chr4	92280664	92283253	IAPEz-int	.	-
chr4	92887105	92894795	IAPEY3-int	.	+
chr4	92997680	93004784	IAPEz-int	.	-
chr4	93622498	93624992	IAPEz-int	.	-
chr4	93951664	93956841	IAPEz-int	.	+
chr4	94813242	94819512	IAPEz-int	.	-
chr4	96048738	96055796	IAPEz-int	.	+
chr4	96152764	96156952	IAPEz-int	.	-
chr4	96939345	96943222	IAPEz-int	.	-
chr4	96946615	96953879	IAPEz-int	.	+
chr4	98524867	98531956	IAPEz-int	.	-
chr4	100933118	100937980	IAPEz-int	.	-
chr4	101124053	101129220	IAPEz-int	.	-
chr4	102875661	102882834	IAPEz-int	.	-
chr4	105438067	105444129	IAPEz-int	.	+
chr4	107661228	107667549	IAPEz-int	.	-
chr4	108284073	108291153	IAPEz-int	.	+
chr4	111535477	111539057	IAPEz-int	.	-
chr4	111571748	111577156	IAPEz-int	.	+
chr4	111833838	111838930	IAPEz-int	.	-
chr4	112483070	112491301	IAPEY3-int	.	+
chr4	113376462	113379847	IAPEz-int	.	-
chr4	113464063	113472223	IAPEY3-int	.	+
chr4	113587982	113590798	IAPEz-int	.	+
chr4	114263991	114267021	IAPEz-int	.	+
chr4	115371480	115378558	IAPEz-int	.	-
chr4	117192124	117199211	IAPEz-int	.	+
chr4	117689422	117696532	IAPEz-int	.	-
chr4	118183359	118190584	IAPEz-int	.	-
chr4	118673670	118677771	IAPEz-int	.	-
chr4	119926433	119930598	IAPEy-int	.	-
chr4	120936156	120943261	IAPEz-int	.	-
chr4	123770777	123777874	IAPEz-int	.	-
chr4	127008519	127015691	IAPEz-int	.	+
chr4	127874389	127878106	IAPEz-int	.	+
chr4	128351907	128356414	IAPEz-int	.	-
chr4	135184494	135188779	IAPEz-int	.	+
chr4	135455803	135462877	IAPEz-int	.	+
chr4	140939014	140943836	IAPEz-int	.	-
chr4	141207606	141210591	IAPEz-int	.	-
chr4	141849623	141853238	IAPEz-int	.	-
chr4	143644879	143652059	IAPEz-int	.	+
chr4	143983958	143988830	IAPEz-int	.	-
chr4	144840742	144844529	IAPEz-int	.	+
chr4	145398246	145401108	IAPEz-int	.	+
chr4	145456979	145460550	IAPEY3-int	.	+
chr4	145634213	145637419	IAPEY3-int	.	+
chr4	145881761	145889095	IAPEz-int	.	-
chr4	147202580	147209752	IAPEz-int	.	+
chr4	147268718	147272282	IAPEY3-int	.	+
chr4	147741684	147745236	IAPEY3-int	.	-
chr4	147833501	147840658	IAPEz-int	.	-
chr4	152942813	152945782	IAPEz-int	.	-
chr4	155676612	155683809	IAPEz-int	.	-
chr4	155923118	155925650	IAPEz-int	.	+
chr4	156139968	156146703	IAPEz-int	.	-
chr5	3180450	3185678	IAPEz-int	.	+
chr5	4380272	4383478	IAPEz-int	.	-
chr5	4514497	4518550	IAPEz-int	.	+
chr5	6184072	6191390	IAPEz-int	.	+
chr5	6227963	6230825	IAPEz-int	.	-
chr5	6257333	6262314	IAPEz-int	.	+
chr5	6271688	6275723	IAP1-MM_I-int	.	-
chr5	6562134	6566637	IAPEz-int	.	+
chr5	6684393	6688926	IAPEz-int	.	-
chr5	7465586	7468229	IAPEz-int	.	+
chr5	7552944	7560895	IAPEY3-int	.	+
chr5	7751574	7754493	IAPEz-int	.	-
chr5	7938035	7945234	IAPEz-int	.	-
chr5	8017569	8025851	IAPEY3-int	.	+
chr5	8464642	8468815	IAPEz-int	.	+
chr5	9931150	9935905	IAPEz-int	.	-
chr5	10070697	10077764	IAPEz-int	.	+
chr5	11475613	11479940	IAPEz-int	.	+
chr5	11989620	11992395	IAPEz-int	.	+
chr5	12164305	12169493	IAPEz-int	.	-
chr5	12249645	12253990	IAPEz-int	.	-
chr5	12517090	12521147	IAPEz-int	.	-
chr5	13857000	13859543	IAPEz-int	.	+
chr5	13859784	13864094	IAPEz-int	.	-
chr5	14407700	14410217	IAPEz-int	.	+
chr5	14835836	14838380	IAPEz-int	.	-
chr5	15499187	15507254	IAPEY4_I-int	.	-
chr5	16284911	16291981	IAPEz-int	.	-
chr5	16453638	16456428	IAPEz-int	.	-
chr5	16667434	16674743	IAPEz-int	.	-
chr5	17265900	17270053	IAPEz-int	.	-
chr5	18121008	18124867	IAPEz-int	.	+
chr5	20183749	20190957	IAPEz-int	.	-
chr5	21100738	21107805	IAPEz-int	.	+
chr5	21235417	21242602	IAPEz-int	.	-
chr5	23185039	23188543	IAPEz-int	.	+
chr5	23569988	23573397	IAPEz-int	.	-
chr5	23726412	23730105	IAPEz-int	.	+
chr5	25579273	25582724	IAPEz-int	.	-
chr5	26500285	26506061	IAPEz-int	.	-
chr5	30223044	30230157	IAPEz-int	.	-
chr5	33327784	33332706	IAPEz-int	.	-
chr5	37686450	37690196	IAPEz-int	.	+
chr5	37924352	37929080	IAPEz-int	.	+
chr5	38130343	38134687	IAPEz-int	.	-
chr5	38405690	38412849	IAPEz-int	.	+
chr5	38471467	38475987	IAPEz-int	.	-
chr5	39224835	39231976	IAPEz-int	.	-
chr5	40471272	40478686	IAPEz-int	.	-
chr5	40602603	40605383	IAPEz-int	.	-
chr5	40817573	40822436	IAPEz-int	.	-
chr5	41395282	41402463	IAPEz-int	.	-
chr5	42280225	42286250	IAPEz-int	.	-
chr5	42830911	42838038	IAPEz-int	.	+
chr5	43344978	43349497	IAPEz-int	.	-
chr5	43828840	43836087	IAPEz-int	.	-
chr5	45395426	45399944	IAPEz-int	.	+
chr5	45815198	45823190	IAPEY3-int	.	+
chr5	46285552	46288743	IAPEY3-int	.	+
chr5	46940520	46947750	IAPEz-int	.	+
chr5	47141827	47144679	IAPEz-int	.	+
chr5	47966167	47971326	IAPEz-int	.	-
chr5	48669759	48674486	IAPEz-int	.	+
chr5	49191505	49196527	IAPEz-int	.	+
chr5	49697127	49702006	IAPEz-int	.	-
chr5	50580609	50583317	IAPEz-int	.	-
chr5	51000865	51008041	IAPEz-int	.	-
chr5	54448748	54453313	IAPEz-int	.	+
chr5	55652724	55657698	IAPEz-int	.	+
chr5	55898835	55901277	IAPEz-int	.	+
chr5	57017710	57024813	IAPEz-int	.	+
chr5	57649250	57653184	IAPEz-int	.	+
chr5	57691367	57696583	IAPEz-int	.	+
chr5	58236492	58237522	IAPEz-int	.	-
chr5	58634445	58637879	IAPEz-int	.	+
chr5	59003186	59010258	IAPEz-int	.	+
chr5	59119463	59126691	IAPEz-int	.	-
chr5	59181390	59185907	IAPEz-int	.	-
chr5	59439584	59444501	IAPEz-int	.	+
chr5	60187493	60191065	IAPEY3-int	.	+
chr5	60754483	60758969	IAPEz-int	.	-
chr5	60803638	60809040	IAPEz-int	.	-
chr5	62977114	62981278	IAPEy-int	.	+
chr5	64030833	64038297	IAPEz-int	.	+
chr5	64557960	64565062	IAPEz-int	.	-
chr5	64889711	64896675	IAPEz-int	.	-
chr5	68412994	68417890	IAPEz-int	.	+
chr5	68492924	68497710	IAPEz-int	.	+
chr5	69045448	69048707	IAPEz-int	.	-
chr5	70646627	70650073	IAPEz-int	.	-
chr5	71863115	71865870	IAPEz-int	.	+
chr5	72069672	72076768	IAPEz-int	.	-
chr5	73459127	73466372	IAPEz-int	.	-
chr5	74987842	74990535	IAPEz-int	.	+
chr5	75305270	75310043	IAPEz-int	.	+
chr5	76275849	76279920	IAPEz-int	.	+
chr5	77018976	77023321	IAPEz-int	.	-
chr5	77559628	77566757	IAPEz-int	.	-
chr5	77758087	77760640	IAPEz-int	.	+
chr5	77770387	77774901	IAPEz-int	.	+
chr5	78383065	78387189	IAPEz-int	.	+
chr5	79019777	79024600	IAPEz-int	.	+
chr5	79577344	79580354	IAPEY3-int	.	+
chr5	80058214	80062546	IAPEz-int	.	+
chr5	81377699	81384802	IAPEz-int	.	+
chr5	82870886	82873626	IAPEz-int	.	-
chr5	82875937	82883124	IAPEz-int	.	-
chr5	83021159	83028306	IAPEz-int	.	+
chr5	83137973	83142395	IAPEz-int	.	+
chr5	83549003	83553382	IAPEz-int	.	+
chr5	83558769	83561301	IAPEz-int	.	-
chr5	85477095	85484218	IAPEz-int	.	-
chr5	87152562	87157426	IAPEz-int	.	+
chr5	87224719	87232360	IAPEY3-int	.	+
chr5	87268085	87272240	IAPEz-int	.	+
chr5	89000909	89007974	IAPEz-int	.	-
chr5	91226772	91234033	IAPEz-int	.	-
chr5	92476105	92482098	IAPEz-int	.	+
chr5	92614543	92621773	IAPEz-int	.	+
chr5	94797795	94804897	IAPEz-int	.	-
chr5	96272741	96276213	IAPEz-int	.	+
chr5	96485498	96490688	IAPEz-int	.	-
chr5	98204720	98211942	IAPEz-int	.	-
chr5	99811653	99814403	IAPEz-int	.	-
chr5	100740622	100747703	IAPEz-int	.	-
chr5	101053327	101058234	IAPEz-int	.	+
chr5	101615482	101619315	IAPEz-int	.	+
chr5	103406691	103409263	IAPEz-int	.	-
chr5	103946438	103950964	IAPEy-int	.	-
chr5	104361378	104369626	IAPEy-int	.	+
chr5	105419335	105424706	IAPEz-int	.	-
chr5	105724153	105729395	IAPEz-int	.	-
chr5	109049769	109051462	IAPEz-int	.	+
chr5	109644793	109653114	IAPEY4_I-int	.	+
chr5	109725155	109730236	IAPEz-int	.	+
chr5	109934027	109937359	IAPEz-int	.	-
chr5	110194893	110199850	IAPEz-int	.	-
chr5	112902792	112906334	IAPEY3-int	.	-
chr5	119898471	119905638	IAPEz-int	.	-
chr5	120825644	120830163	IAPEz-int	.	-
chr5	124104494	124110948	IAPEz-int	.	-
chr5	124271343	124274934	IAPEz-int	.	+
chr5	125715381	125722474	IAPEz-int	.	-
chr5	126589671	126596220	IAPEz-int	.	-
chr5	126960630	126964535	IAPEz-int	.	+
chr5	129437440	129442873	IAPEz-int	.	+
chr5	133949441	133954807	IAPEz-int	.	-
chr5	136155678	136160205	IAPEz-int	.	+
chr5	136204219	136208591	IAPEz-int	.	+
chr5	137812377	137815849	IAPEz-int	.	-
chr5	138209975	138218192	IAPEY3-int	.	-
chr5	138331493	138335185	IAP1-MM_I-int	.	+
chr5	140529819	140534945	IAPEz-int	.	-
chr5	142065858	142069615	IAPEz-int	.	-
chr5	143004697	143009472	IAPEz-int	.	+
chr5	143427240	143432524	IAPEz-int	.	+
chr5	143787394	143794491	IAPEz-int	.	+
chr5	144861563	144865920	IAPEz-int	.	+
chr5	145330031	145337152	IAPEz-int	.	+
chr5	145550867	145558449	IAPEY3-int	.	-
chr5	145957602	145964978	IAPLTR3-int	.	+
chr5	146174438	146180831	IAPEz-int	.	-
chr5	146542031	146548617	IAPEz-int	.	+
chr5	147807991	147811288	IAPEz-int	.	-
chr5	151450868	151458007	IAPEz-int	.	-
chr5	151470594	151475711	IAPEz-int	.	+
chr5	151524675	151531753	IAPEz-int	.	-
chr6	3184646	3191781	IAPEz-int	.	-
chr6	3249613	3255606	IAPEz-int	.	+
chr6	3650381	3657457	IAPEz-int	.	-
chr6	3695969	3699381	IAPEz-int	.	+
chr6	3787353	3794789	IAPEz-int	.	+
chr6	4363021	4368317	IAPEz-int	.	+
chr6	5327301	5332002	IAPEz-int	.	-
chr6	5608057	5615232	IAPEz-int	.	-
chr6	5846636	5850758	IAPEz-int	.	-
chr6	7100101	7107253	IAPEz-int	.	-
chr6	7283073	7287977	IAPEz-int	.	-
chr6	8608620	8615733	IAPEz-int	.	-
chr6	8696154	8703248	IAPEz-int	.	+
chr6	10689579	10694806	IAPEz-int	.	+
chr6	10711564	10716751	IAPEz-int	.	+
chr6	12216383	12223026	IAPEY3-int	.	-
chr6	12838872	12840864	IAP1-MM_I-int	.	+
chr6	13527637	13533299	IAPEz-int	.	+
chr6	13766840	13773925	IAPEz-int	.	-
chr6	14085043	14092226	IAPEz-int	.	-
[truncated: 1,122 more rows]

## Sheet: Table_S2B. full_length_mmervk
Table S2. Feature annotations
b. full length MMERVKs (coordinates in mm10 genome assembly coordinates)
chr	start	end	subfamily	score	strand
chr1	3340843	3344569	MMERVK9C_I-int	.	+
chr1	3445798	3446898	MMERVK9E_I-int	.	+
chr1	3977142	3983094	MMERVK9E_I-int	.	+
chr1	7054993	7056098	MMERVK9E_I-int	.	+
chr1	7124637	7125570	MMERVK9E_I-int	.	-
chr1	7291774	7293761	MMERVK9E_I-int	.	+
chr1	7293402	7299205	MMERVK9E_I-int	.	+
chr1	7298725	7299675	MMERVK9E_I-int	.	+
chr1	8040638	8047602	MMERVK10C-int	.	-
chr1	8190017	8197127	MMERVK10C-int	.	+
chr1	8936109	8941894	MMERVK9C_I-int	.	+
chr1	12587015	12593066	MMERVK9E_I-int	.	+
chr1	13506811	13511319	MMERVK9E_I-int	.	-
chr1	13514997	13518690	MMERVK9E_I-int	.	-
chr1	13616530	13622375	MMERVK9C_I-int	.	-
chr1	21114862	21121969	MMERVK10C-int	.	-
chr1	25916172	25918931	MMERVK10C-int	.	-
chr1	25970381	25971051	MMERVK10C-int	.	+
chr1	27480947	27486707	MMERVK9C_I-int	.	+
chr1	27486716	27487477	MMERVK9E_I-int	.	+
chr1	31931349	31938186	MMERVK9E_I-int	.	-
chr1	35270970	35274658	MMERVK10C-int	.	+
chr1	39081185	39083809	MMERVK10C-int	.	+
chr1	45747423	45750865	MMERVK9C_I-int	.	-
chr1	46255859	46260843	MMERVK9C_I-int	.	-
chr1	48651362	48652222	MMERVK9C_I-int	.	-
chr1	48973311	48980443	MMERVK10C-int	.	+
chr1	49347473	49354450	MMERVK9E_I-int	.	+
chr1	50014663	50015196	MMERVK9C_I-int	.	+
chr1	53393947	53395860	MMERVK9C_I-int	.	+
chr1	58684303	58690526	MMERVK9E_I-int	.	+
chr1	58761871	58767654	MMERVK9E_I-int	.	-
chr1	58767161	58769403	MMERVK9E_I-int	.	-
chr1	65619188	65626247	MMERVK10C-int	.	-
chr1	69220849	69227489	MMERVK10D3_I-int	.	+
chr1	73287962	73291880	MMERVK10D3_I-int	.	-
chr1	78785169	78786275	MMERVK10C-int	.	+
chr1	81643741	81650407	MMERVK9E_I-int	.	-
chr1	81691691	81693444	MMERVK10C-int	.	-
chr1	90988732	90995842	MMERVK10C-int	.	-
chr1	93879547	93884870	MMERVK9C_I-int	.	+
chr1	93946862	93952185	MMERVK9C_I-int	.	+
chr1	104404195	104408390	MMERVK10D3_I-int	.	+
chr1	105760779	105763305	MMERVK10D3_I-int	.	+
chr1	109327402	109329255	MMERVK9C_I-int	.	-
chr1	111826369	111828392	MMERVK9C_I-int	.	-
chr1	112779625	112780406	MMERVK9E_I-int	.	+
chr1	113620767	113629267	MMERVK10C-int	.	+
chr1	116661198	116668336	MMERVK10C-int	.	-
chr1	130245553	130247246	MMERVK9C_I-int	.	-
chr1	130379912	130386638	MMERVK10C-int	.	-
chr1	130981716	130982827	MMERVK10C-int	.	-
chr1	138947016	138950568	MMERVK10C-int	.	-
chr1	140040471	140043004	MMERVK9C_I-int	.	-
chr1	141007603	141012934	MMERVK9C_I-int	.	-
chr1	141538008	141538776	MMERVK9E_I-int	.	-
chr1	142310297	142317481	MMERVK10C-int	.	+
chr1	144783472	144787320	MMERVK10C-int	.	+
chr1	166079546	166086697	MMERVK10C-int	.	+
chr1	166174850	166180508	MMERVK10C-int	.	+
chr1	167398392	167401155	MMERVK10C-int	.	-
chr1	173664247	173668829	MMERVK9C_I-int	.	+
chr1	173869035	173870181	MMERVK9C_I-int	.	+
chr1	174376488	174383724	MMERVK10C-int	.	-
chr1	174456590	174463696	MMERVK10C-int	.	+
chr1	177653244	177660348	MMERVK10C-int	.	-
chr1	178162491	178169767	MMERVK10C-int	.	-
chr1	178201071	178207733	MMERVK9E_I-int	.	-
chr1	179654038	179661095	MMERVK10C-int	.	+
chr1	181868172	181872063	MMERVK10C-int	.	-
chr1	195370757	195371513	MMERVK9C_I-int	.	+
chr10	3275232	3276550	MMERVK10C-int	.	+
chr10	7617629	7619751	MMERVK9C_I-int	.	-
chr10	7890129	7897372	MMERVK10C-int	.	+
chr10	8397165	8404319	MMERVK10C-int	.	+
chr10	8558159	8559885	MMERVK9C_I-int	.	-
chr10	15872356	15876226	MMERVK10D3_I-int	.	+
chr10	17498640	17500000	MMERVK10D3_I-int	.	+
chr10	17501175	17506497	MMERVK10D3_I-int	.	+
chr10	21727899	21736346	MMERVK10C-int	.	-
chr10	22347829	22348550	MMERVK9C_I-int	.	+
chr10	30301624	30305990	MMERVK9E_I-int	.	-
chr10	33797090	33798016	MMERVK9E_I-int	.	+
chr10	33881697	33886785	MMERVK9C_I-int	.	-
chr10	35150626	35156521	MMERVK9C_I-int	.	-
chr10	39977482	39978544	MMERVK9E_I-int	.	+
chr10	41410146	41415719	MMERVK9C_I-int	.	-
chr10	48404949	48405892	MMERVK9E_I-int	.	+
chr10	51328749	51331817	MMERVK9C_I-int	.	-
chr10	51331384	51334820	MMERVK9C_I-int	.	-
chr10	58530791	58531753	MMERVK9E_I-int	.	-
chr10	59301968	59307712	MMERVK10C-int	.	+
chr10	70842017	70842947	MMERVK9E_I-int	.	+
chr10	72702239	72709524	MMERVK10C-int	.	-
chr10	78937535	78938802	MMERVK10C-int	.	+
chr10	81654088	81655421	MMERVK10D3_I-int	.	-
chr10	97525604	97534048	MMERVK10C-int	.	-
chr10	100176337	100181140	MMERVK10C-int	.	-
chr10	103799062	103799913	MMERVK10C-int	.	-
chr10	117252342	117259128	MMERVK9E_I-int	.	+
chr10	117483664	117490720	MMERVK10C-int	.	+
chr10	121136059	121143187	MMERVK10C-int	.	+
chr10	121353307	121356180	MMERVK10C-int	.	+
chr10	122279536	122280070	MMERVK10C-int	.	+
chr10	125504064	125507854	MMERVK10C-int	.	-
chr10	126042233	126045397	MMERVK10C-int	.	+
chr10	126262353	126267011	MMERVK10C-int	.	-
chr10	127817920	127823349	MMERVK9C_I-int	.	-
chr10	129042037	129043453	MMERVK10C-int	.	+
chr10	129219191	129222652	MMERVK9C_I-int	.	+
chr11	6448437	6451326	MMERVK10C-int	.	+
chr11	6802994	6808845	MMERVK9E_I-int	.	+
chr11	8753896	8755088	MMERVK9C_I-int	.	-
chr11	9232651	9233433	MMERVK9E_I-int	.	-
chr11	9233444	9236620	MMERVK9C_I-int	.	-
chr11	9236327	9238851	MMERVK9C_I-int	.	-
chr11	10997077	11001068	MMERVK9E_I-int	.	-
chr11	15263977	15267604	MMERVK10C-int	.	+
chr11	23189758	23190467	MMERVK10C-int	.	-
chr11	27708630	27709837	MMERVK9E_I-int	.	-
chr11	30760824	30762253	MMERVK9E_I-int	.	-
chr11	32173767	32176427	MMERVK9C_I-int	.	+
chr11	41571135	41572128	MMERVK9E_I-int	.	+
chr11	43454980	43462251	MMERVK10C-int	.	+
chr11	51125037	51130488	MMERVK9C_I-int	.	-
chr11	52157266	52162915	MMERVK10C-int	.	-
chr11	58689686	58696325	MMERVK10D3_I-int	.	+
chr11	61391080	61397911	MMERVK10D3_I-int	.	-
chr11	62794502	62798593	MMERVK10D3_I-int	.	+
chr11	71070387	71074979	MMERVK10D3_I-int	.	+
chr11	74107381	74110171	MMERVK9C_I-int	.	+
chr11	101648507	101653287	MMERVK10C-int	.	+
chr11	104018235	104018988	MMERVK9E_I-int	.	+
chr11	104492086	104495434	MMERVK10C-int	.	-
chr11	111353477	111360581	MMERVK10C-int	.	-
chr11	114948197	114955435	MMERVK9E_I-int	.	-
chr11	118304060	118309074	MMERVK9C_I-int	.	+
chr11	120328262	120335166	MMERVK10C-int	.	-
chr12	8621017	8628126	MMERVK10C-int	.	-
chr12	14440994	14441196	MMERVK10C-int	.	+
chr12	15001397	15006105	MMERVK9E_I-int	.	+
chr12	17459239	17464952	MMERVK9E_I-int	.	-
chr12	18781880	18788956	MMERVK10C-int	.	-
chr12	18804742	18810680	MMERVK10C-int	.	+
chr12	18912703	18919551	MMERVK9E_I-int	.	-
chr12	19104757	19108819	MMERVK10C-int	.	-
chr12	19108326	19112318	MMERVK10C-int	.	-
chr12	19131785	19137731	MMERVK10C-int	.	+
chr12	19564602	19571409	MMERVK9E_I-int	.	-
chr12	20146363	20153157	MMERVK9E_I-int	.	-
chr12	20332256	20335384	MMERVK10C-int	.	-
chr12	20355348	20362244	MMERVK10C-int	.	+
chr12	20492927	20496839	MMERVK10C-int	.	+
chr12	20671307	20677952	MMERVK9E_I-int	.	-
chr12	20866664	20870441	MMERVK10C-int	.	+
chr12	21049476	21055324	MMERVK9E_I-int	.	-
chr12	21616368	21623291	MMERVK9E_I-int	.	+
chr12	21841654	21848560	MMERVK10C-int	.	-
chr12	21868564	21871616	MMERVK10C-int	.	+
chr12	22401306	22408140	MMERVK9E_I-int	.	+
chr12	22659207	22666015	MMERVK9E_I-int	.	+
chr12	22789856	22795793	MMERVK10C-int	.	-
chr12	23560341	23567176	MMERVK9E_I-int	.	+
chr12	24005035	24011841	MMERVK9E_I-int	.	+
chr12	24135908	24141771	MMERVK10C-int	.	-
chr12	47931460	47934765	MMERVK9E_I-int	.	+
chr12	49148485	49155580	MMERVK10C-int	.	-
chr12	67452290	67459251	MMERVK10C-int	.	-
chr12	69716131	69719956	MMERVK10D3_I-int	.	+
chr12	74808419	74809098	MMERVK9E_I-int	.	-
chr12	82739582	82742518	MMERVK10C-int	.	-
chr12	115269694	115276789	MMERVK10C-int	.	-
chr12	119566041	119572342	MMERVK10D3_I-int	.	+
chr13	3383463	3387437	MMERVK10C-int	.	+
chr13	4181090	4186451	MMERVK9C_I-int	.	+
chr13	4186454	4187162	MMERVK9C_I-int	.	+
chr13	4211617	4213330	MMERVK9C_I-int	.	+
chr13	4216650	4217397	MMERVK9C_I-int	.	+
chr13	4332486	4337352	MMERVK9E_I-int	.	+
chr13	4652338	4658686	MMERVK9E_I-int	.	-
chr13	4797640	4802770	MMERVK9C_I-int	.	-
chr13	5027719	5033401	MMERVK10C-int	.	+
chr13	7633903	7635610	MMERVK9E_I-int	.	+
chr13	9806329	9807601	MMERVK9E_I-int	.	-
chr13	13521530	13522655	MMERVK10C-int	.	-
chr13	13836173	13841769	MMERVK9C_I-int	.	-
chr13	18052935	18056760	MMERVK10D3_I-int	.	-
chr13	21203881	21210498	MMERVK10C-int	.	+
chr13	22165807	22171459	MMERVK9C_I-int	.	+
chr13	22634288	22642579	MMERVK10C-int	.	+
chr13	22644506	22650497	MMERVK10C-int	.	+
chr13	22698272	22703587	MMERVK9E_I-int	.	-
chr13	22779630	22784796	MMERVK9E_I-int	.	-
chr13	23260512	23267655	MMERVK10C-int	.	+
chr13	24768408	24772121	MMERVK10C-int	.	-
chr13	25350666	25357942	MMERVK10C-int	.	+
chr13	28336488	28342206	MMERVK9C_I-int	.	-
chr13	41979924	41988766	MMERVK10C-int	.	+
chr13	58140074	58147168	MMERVK10C-int	.	-
chr13	58374162	58381005	MMERVK10D3_I-int	.	+
chr13	61136023	61141291	MMERVK10C-int	.	-
chr13	68326114	68327336	MMERVK10C-int	.	+
chr13	72006046	72008016	MMERVK10C-int	.	-
chr13	75483055	75483706	MMERVK9E_I-int	.	-
chr13	75483496	75488848	MMERVK9C_I-int	.	-
chr13	83193376	83200760	MMERVK10C-int	.	+
chr13	85036048	85037288	MMERVK9E_I-int	.	+
chr13	87640936	87646532	MMERVK9E_I-int	.	-
chr13	93108669	93115768	MMERVK10C-int	.	+
chr13	119658563	119661931	MMERVK10C-int	.	+
chr13	119669599	119674183	MMERVK10C-int	.	+
chr13	119881619	119882378	MMERVK9E_I-int	.	+
chr13	120185219	120185967	MMERVK9C_I-int	.	-
chr14	8651667	8658756	MMERVK10C-int	.	+
chr14	8703337	8707758	MMERVK9E_I-int	.	+
chr14	8707274	8710568	MMERVK9E_I-int	.	+
chr14	14468793	14469588	MMERVK9C_I-int	.	+
chr14	15835338	15841316	MMERVK10C-int	.	-
chr14	19225813	19229662	MMERVK10D3_I-int	.	-
chr14	33980296	33987382	MMERVK10C-int	.	+
chr14	40449633	40456171	MMERVK9E_I-int	.	+
chr14	46794838	46799224	MMERVK10C-int	.	+
chr14	49986669	49987967	MMERVK9E_I-int	.	+
chr14	51214088	51218614	MMERVK10C-int	.	-
chr14	52047286	52047798	MMERVK10C-int	.	-
chr14	52717750	52723645	MMERVK9C_I-int	.	+
chr14	52723656	52724361	MMERVK9C_I-int	.	+
chr14	82522262	82529270	MMERVK10C-int	.	-
chr14	83449599	83456445	MMERVK10D3_I-int	.	+
chr14	85528019	85535133	MMERVK10C-int	.	+
chr14	87201613	87205804	MMERVK10D3_I-int	.	-
chr14	90140418	90141122	MMERVK10C-int	.	-
chr14	91081103	91084997	MMERVK10D3_I-int	.	+
chr14	94584104	94588113	MMERVK10C-int	.	-
chr14	109827355	109834462	MMERVK10C-int	.	+
chr14	110491916	110496574	MMERVK10C-int	.	-
chr15	4349204	4354520	MMERVK9E_I-int	.	-
chr15	4980390	4987447	MMERVK10C-int	.	-
chr15	5023616	5030414	MMERVK9E_I-int	.	+
chr15	6192991	6199965	MMERVK10C-int	.	-
chr15	6694152	6701313	MMERVK10C-int	.	+
chr15	6801365	6805749	MMERVK10C-int	.	-
chr15	6807524	6810981	MMERVK10C-int	.	-
chr15	7539976	7548422	MMERVK10C-int	.	+
chr15	14118369	14120198	MMERVK9C_I-int	.	+
chr15	15091374	15092333	MMERVK9E_I-int	.	+
chr15	17088777	17095586	MMERVK9E_I-int	.	-
chr15	19242856	19247835	MMERVK9E_I-int	.	-
chr15	29284410	29291519	MMERVK10C-int	.	-
chr15	32814124	32817559	MMERVK10D3_I-int	.	-
chr15	33101963	33102708	MMERVK9E_I-int	.	-
chr15	33102698	33109465	MMERVK9E_I-int	.	-
chr15	33711814	33712825	MMERVK10C-int	.	+
chr15	39132085	39132749	MMERVK9C_I-int	.	-
chr15	39132766	39136730	MMERVK9C_I-int	.	-
chr15	46037968	46044667	MMERVK9E_I-int	.	-
chr15	46546698	46552559	MMERVK10C-int	.	-
chr15	48479162	48480095	MMERVK9E_I-int	.	+
chr15	57313949	57314903	MMERVK9E_I-int	.	+
chr15	79974626	79978343	MMERVK10C-int	.	-
chr15	81975167	81975894	MMERVK9C_I-int	.	-
chr15	89943001	89951448	MMERVK10C-int	.	+
chr15	91114857	91121957	MMERVK10C-int	.	+
chr15	94609040	94615614	MMERVK10C-int	.	-
chr15	97480034	97487275	MMERVK10C-int	.	-
chr15	100269865	100272700	MMERVK9C_I-int	.	+
chr15	100272374	100275143	MMERVK9C_I-int	.	+
chr15	100274659	100275592	MMERVK9E_I-int	.	+
chr15	103828836	103831571	MMERVK10C-int	.	+
chr15	103840143	103847112	MMERVK10C-int	.	+
chr16	4343207	4351653	MMERVK10C-int	.	+
chr16	7812146	7815203	MMERVK10C-int	.	+
chr16	8559053	8562850	MMERVK9C_I-int	.	-
chr16	9293234	9295912	MMERVK10C-int	.	-
chr16	13748848	13750345	MMERVK9C_I-int	.	+
chr16	13976328	13981997	MMERVK9C_I-int	.	-
chr16	14333899	14341011	MMERVK10C-int	.	+
chr16	14637517	14644309	MMERVK9E_I-int	.	+
chr16	15279360	15286454	MMERVK10C-int	.	+
chr16	15534363	15535182	MMERVK9C_I-int	.	+
chr16	19458750	19464552	MMERVK9C_I-int	.	-
chr16	20257435	20258334	MMERVK9E_I-int	.	+
chr16	20955524	20956231	MMERVK9C_I-int	.	+
chr16	20982244	20989369	MMERVK10C-int	.	+
chr16	20988950	20991578	MMERVK9C_I-int	.	+
chr16	21744817	21751970	MMERVK10C-int	.	-
chr16	31218429	31227196	MMERVK10C-int	.	+
chr16	36110683	36116228	MMERVK9C_I-int	.	+
chr16	36116223	36116947	MMERVK9C_I-int	.	+
chr16	49025021	49031339	MMERVK10C-int	.	+
chr16	61219880	61223750	MMERVK10D3_I-int	.	+
chr16	81740101	81744731	MMERVK10C-int	.	-
chr16	89709764	89716577	MMERVK9E_I-int	.	+
chr17	12068136	12076402	MMERVK10C-int	.	+
chr17	12999099	12999873	MMERVK9E_I-int	.	+
chr17	16624751	16625910	MMERVK10C-int	.	+
chr17	16980577	16987461	MMERVK10C-int	.	-
chr17	18138713	18144036	MMERVK9C_I-int	.	+
chr17	18413414	18416822	MMERVK9C_I-int	.	+
chr17	18518628	18524501	MMERVK9C_I-int	.	+
chr17	19021615	19028606	MMERVK10C-int	.	+
chr17	19196718	19200779	MMERVK9C_I-int	.	-
chr17	19482148	19487477	MMERVK9C_I-int	.	-
chr17	19543921	19547594	MMERVK9C_I-int	.	-
chr17	20440809	20444907	MMERVK10D3_I-int	.	-
chr17	23528060	23528789	MMERVK9C_I-int	.	+
chr17	27277581	27279106	MMERVK9E_I-int	.	+
chr17	28893096	28895534	MMERVK10C-int	.	-
chr17	34771459	34774474	MMERVK9C_I-int	.	-
chr17	34774229	34776554	MMERVK9C_I-int	.	-
chr17	34786636	34794008	MMERVK10C-int	.	-
chr17	36096811	36097742	MMERVK9E_I-int	.	-
chr17	36148421	36149425	MMERVK9E_I-int	.	-
chr17	39068450	39069391	MMERVK9E_I-int	.	+
chr17	39736077	39737200	MMERVK10C-int	.	-
chr17	41603677	41610134	MMERVK10C-int	.	-
chr17	43462457	43465485	MMERVK10C-int	.	+
chr17	48174018	48181085	MMERVK10C-int	.	-
chr17	54992492	54999765	MMERVK10C-int	.	+
chr17	57571999	57577341	MMERVK9C_I-int	.	+
chr17	89257399	89265847	MMERVK10C-int	.	+
chr17	93817909	93822549	MMERVK9E_I-int	.	-
chr17	93822292	93824705	MMERVK9E_I-int	.	-
chr18	6268708	6269372	MMERVK9C_I-int	.	-
chr18	6796380	6803517	MMERVK10C-int	.	-
chr18	7070134	7074024	MMERVK10D3_I-int	.	-
chr18	8307885	8308580	MMERVK10C-int	.	+
chr18	8792506	8798957	MMERVK9E_I-int	.	-
chr18	8958955	8965047	MMERVK9E_I-int	.	-
chr18	9587102	9588055	MMERVK9C_I-int	.	-
chr18	9905560	9908181	MMERVK9E_I-int	.	-
chr18	10269883	10271773	MMERVK9C_I-int	.	-
chr18	16086371	16092034	MMERVK9E_I-int	.	+
chr18	17009775	17015001	MMERVK10C-int	.	+
chr18	17313366	17315478	MMERVK9C_I-int	.	+
chr18	17314974	17317054	MMERVK9C_I-int	.	+
chr18	17316544	17319704	MMERVK9C_I-int	.	+
chr18	17668305	17674844	MMERVK10C-int	.	+
chr18	18712957	18718249	MMERVK9C_I-int	.	-
chr18	19332277	19338553	MMERVK9E_I-int	.	-
chr18	20902802	20909900	MMERVK10C-int	.	-
chr18	22228586	22234048	MMERVK9C_I-int	.	-
chr18	36850712	36854457	MMERVK10D3_I-int	.	+
chr18	36856246	36857078	MMERVK10D3_I-int	.	+
chr18	37235833	37242203	MMERVK10D3_I-int	.	+
chr18	37552921	37556802	MMERVK10D3_I-int	.	+
chr18	46578844	46582702	MMERVK10C-int	.	+
chr18	53869433	53876581	MMERVK10C-int	.	-
chr18	68778621	68782412	MMERVK10C-int	.	+
chr18	70842246	70849289	MMERVK10C-int	.	+
chr18	82776747	82777787	MMERVK9C_I-int	.	-
chr19	7836649	7843759	MMERVK10C-int	.	+
chr19	8243179	8250480	MMERVK10C-int	.	+
chr19	8634461	8637263	MMERVK10C-int	.	-
chr19	9424109	9427424	MMERVK9C_I-int	.	+
chr19	9502117	9507863	MMERVK10C-int	.	+
chr19	23751094	23753840	MMERVK10C-int	.	-
chr19	33453472	33454261	MMERVK9C_I-int	.	+
chr19	34788651	34789399	MMERVK9C_I-int	.	+
chr19	39544836	39545810	MMERVK9E_I-int	.	+
chr19	39666143	39668844	MMERVK9C_I-int	.	+
chr19	39752504	39755205	MMERVK9C_I-int	.	+
chr19	51248207	51251166	MMERVK10C-int	.	-
chr19	58897455	58900822	MMERVK10D3_I-int	.	-
chr19	59603305	59610499	MMERVK10C-int	.	+
chr2	5554335	5561429	MMERVK10C-int	.	+
chr2	5774450	5781535	MMERVK10C-int	.	-
chr2	8191776	8198888	MMERVK10C-int	.	-
chr2	16016977	16021235	MMERVK9E_I-int	.	-
chr2	18459083	18461359	MMERVK9C_I-int	.	+
chr2	18494058	18495370	MMERVK10C-int	.	+
chr2	23861618	23866578	MMERVK9C_I-int	.	-
chr2	26878641	26880681	MMERVK9E_I-int	.	+
chr2	28486552	28493580	MMERVK10C-int	.	-
chr2	29331921	29334737	MMERVK10C-int	.	-
chr2	36655888	36656646	MMERVK9E_I-int	.	-
chr2	36819523	36825085	MMERVK9C_I-int	.	-
chr2	37256817	37262271	MMERVK9C_I-int	.	-
chr2	39723744	39727651	MMERVK10D3_I-int	.	+
chr2	40522625	40523064	MMERVK9E_I-int	.	-
chr2	47521959	47523662	MMERVK9C_I-int	.	+
chr2	64624854	64633300	MMERVK10C-int	.	-
chr2	67158208	67160222	MMERVK9E_I-int	.	-
chr2	89558282	89563835	MMERVK9C_I-int	.	+
chr2	111021103	111028274	MMERVK10C-int	.	-
chr2	111384479	111391983	MMERVK10C-int	.	+
chr2	111515008	111520621	MMERVK9C_I-int	.	+
chr2	123272035	123274949	MMERVK10C-int	.	+
chr2	133067733	133074766	MMERVK10C-int	.	-
chr2	159455340	159462437	MMERVK10C-int	.	-
chr2	176264241	176264938	MMERVK9C_I-int	.	-
chr2	176264950	176270504	MMERVK9C_I-int	.	-
chr2	176883875	176889429	MMERVK9C_I-int	.	+
chr2	176889441	176890138	MMERVK9C_I-int	.	+
chr2	181901950	181909089	MMERVK10C-int	.	-
chr3	6157550	6164617	MMERVK10C-int	.	-
chr3	7666344	7667094	MMERVK9E_I-int	.	-
chr3	7667084	7672837	MMERVK9C_I-int	.	-
chr3	10158988	10159723	MMERVK9C_I-int	.	-
chr3	10481876	10485107	MMERVK9C_I-int	.	-
chr3	11211237	11211918	MMERVK9E_I-int	.	-
chr3	11905066	11907365	MMERVK9C_I-int	.	-
chr3	12833358	12833962	MMERVK10C-int	.	+
chr3	14230786	14234734	MMERVK10D3_I-int	.	-
chr3	14356985	14357722	MMERVK9C_I-int	.	+
chr3	15055405	15056352	MMERVK9E_I-int	.	-
chr3	15902784	15907946	MMERVK9C_I-int	.	+
chr3	16252475	16259069	MMERVK9E_I-int	.	-
chr3	16321095	16322730	MMERVK9C_I-int	.	+
chr3	21162949	21166520	MMERVK9C_I-int	.	-
chr3	24151091	24151909	MMERVK9E_I-int	.	-
chr3	25149237	25154786	MMERVK9C_I-int	.	+
chr3	31532043	31532759	MMERVK9C_I-int	.	-
chr3	31541988	31544155	MMERVK9C_I-int	.	-
chr3	32699798	32704212	MMERVK9E_I-int	.	-
chr3	39469666	39476558	MMERVK10C-int	.	-
chr3	45214269	45217510	MMERVK10D3_I-int	.	+
chr3	46869505	46870444	MMERVK9E_I-int	.	-
chr3	48940457	48944565	MMERVK10D3_I-int	.	+
chr3	49727287	49734387	MMERVK10C-int	.	-
chr3	74266643	74272820	MMERVK10C-int	.	+
chr3	82589231	82594647	MMERVK10C-int	.	-
chr3	83871539	83872454	MMERVK9E_I-int	.	-
chr3	91334781	91336944	MMERVK9C_I-int	.	+
chr3	93078669	93085792	MMERVK10C-int	.	+
chr3	93844914	93851961	MMERVK10C-int	.	+
chr3	94214556	94220018	MMERVK10C-int	.	-
chr3	94674823	94675567	MMERVK9E_I-int	.	+
chr3	96313465	96320576	MMERVK10C-int	.	-
chr3	96508209	96515310	MMERVK10C-int	.	-
chr3	97092705	97096412	MMERVK9C_I-int	.	+
chr3	97096424	97097080	MMERVK9C_I-int	.	+
chr3	97134256	97139085	MMERVK9C_I-int	.	+
chr3	99600194	99600891	MMERVK10C-int	.	+
chr3	106252205	106252994	MMERVK9E_I-int	.	+
chr3	114863595	114864808	MMERVK10C-int	.	+
chr3	121751274	121754037	MMERVK9C_I-int	.	+
chr3	124200291	124201012	MMERVK9E_I-int	.	+
chr3	132519571	132523338	MMERVK10C-int	.	-
chr3	137450013	137454832	MMERVK10C-int	.	+
chr4	3252634	3257152	MMERVK10C-int	.	-
chr4	6156527	6162058	MMERVK9C_I-int	.	-
chr4	6547075	6551397	MMERVK9E_I-int	.	+
chr4	8041061	8043621	MMERVK9C_I-int	.	-
chr4	8092406	8094716	MMERVK9E_I-int	.	+
chr4	8461814	8466587	MMERVK9C_I-int	.	-
chr4	9727962	9735062	MMERVK10C-int	.	+
chr4	18270591	18272754	MMERVK9E_I-int	.	-
chr4	18275338	18277179	MMERVK9C_I-int	.	-
chr4	19949073	19949662	MMERVK9E_I-int	.	-
chr4	22699597	22703769	MMERVK10D3_I-int	.	+
chr4	24472267	24479231	MMERVK10C-int	.	-
chr4	24887859	24893406	MMERVK9C_I-int	.	+
chr4	32029668	32036907	MMERVK10C-int	.	-
chr4	32780811	32786032	MMERVK10C-int	.	-
chr4	37273709	37280091	MMERVK10C-int	.	-
chr4	38003907	38004665	MMERVK9E_I-int	.	+
chr4	40436562	40438802	MMERVK10D3_I-int	.	-
chr4	40441387	40443938	MMERVK10D3_I-int	.	-
chr4	50687489	50694590	MMERVK10C-int	.	-
chr4	50709653	50716570	MMERVK10C-int	.	-
chr4	58682506	58688508	MMERVK10C-int	.	-
chr4	61695482	61696285	MMERVK9E_I-int	.	-
chr4	62200265	62201829	MMERVK9E_I-int	.	+
chr4	72333996	72340633	MMERVK10C-int	.	-
chr4	72491011	72498609	MMERVK10D3_I-int	.	+
chr4	73263347	73270639	MMERVK10C-int	.	-
chr4	73387347	73394616	MMERVK10C-int	.	-
chr4	88764209	88771549	MMERVK10C-int	.	-
chr4	96184733	96189700	MMERVK9C_I-int	.	+
chr4	101010053	101014851	MMERVK10C-int	.	-
chr4	109695878	109700902	MMERVK10C-int	.	-
chr4	112159449	112160328	MMERVK9E_I-int	.	-
chr4	112198382	112205392	MMERVK10C-int	.	+
chr4	112721046	112724877	MMERVK9C_I-int	.	+
chr4	115557790	115558688	MMERVK9E_I-int	.	-
chr4	122141416	122147142	MMERVK10C-int	.	+
chr4	122473786	122479512	MMERVK10C-int	.	+
chr4	122588157	122590687	MMERVK9C_I-int	.	-
chr4	123723198	123730296	MMERVK10C-int	.	+
chr4	123862611	123869887	MMERVK10C-int	.	-
chr4	127072230	127072979	MMERVK10C-int	.	-
chr4	130371158	130372247	MMERVK10C-int	.	+
chr4	131222116	131229226	MMERVK10C-int	.	+
chr4	139952848	139958340	MMERVK10C-int	.	+
chr4	141798451	141803220	MMERVK10C-int	.	-
chr4	146181901	146187349	MMERVK10C-int	.	-
chr4	147044218	147049689	MMERVK10C-int	.	-
chr4	153742570	153749664	MMERVK10C-int	.	+
chr4	156156949	156161930	MMERVK10D3_I-int	.	-
chr5	3896317	3903479	MMERVK10C-int	.	+
chr5	10356749	10363925	MMERVK10C-int	.	-
chr5	11293339	11300434	MMERVK10C-int	.	-
chr5	11722386	11729481	MMERVK10C-int	.	-
chr5	12717865	12719585	MMERVK9C_I-int	.	+
chr5	12846851	12849523	MMERVK9E_I-int	.	-
chr5	12849019	12851711	MMERVK9E_I-int	.	-
chr5	14998245	15004692	MMERVK10C-int	.	-
chr5	15054859	15062032	MMERVK10C-int	.	-
chr5	15681817	15689051	MMERVK10C-int	.	-
chr5	26071472	26075195	MMERVK10C-int	.	+
chr5	30059077	30060028	MMERVK9E_I-int	.	+
chr5	33184457	33185812	MMERVK10C-int	.	+
chr5	40560903	40562071	MMERVK10C-int	.	+
chr5	45658398	45663349	MMERVK10D3_I-int	.	+
chr5	64914336	64917424	MMERVK9C_I-int	.	-
chr5	70561322	70568472	MMERVK10C-int	.	+
chr5	78854615	78862818	MMERVK10C-int	.	+
chr5	87305404	87311667	MMERVK10C-int	.	-
chr5	88436209	88437812	MMERVK10C-int	.	-
chr5	92512612	92519951	MMERVK10C-int	.	+
chr5	93430180	93435843	MMERVK10C-int	.	+
chr5	96056424	96063747	MMERVK10C-int	.	+
chr5	99907046	99914143	MMERVK10C-int	.	-
chr5	99986528	99993630	MMERVK10C-int	.	-
chr5	104809653	104810229	MMERVK10C-int	.	+
chr5	108988192	108993654	MMERVK9C_I-int	.	-
chr5	109105279	109111756	MMERVK10C-int	.	-
chr5	109966472	109972382	MMERVK10C-int	.	-
chr5	111087585	111094653	MMERVK10C-int	.	-
chr5	114812749	114813690	MMERVK10C-int	.	-
chr5	114821854	114823216	MMERVK10C-int	.	-
chr5	117295455	117302523	MMERVK10C-int	.	-
chr5	123205248	123208222	MMERVK10C-int	.	-
chr5	133461112	133467765	MMERVK10C-int	.	-
chr5	137995977	137999794	MMERVK9C_I-int	.	+
chr5	138006666	138007212	MMERVK9C_I-int	.	+
chr5	138481859	138486220	MMERVK10C-int	.	-
chr5	145301758	145306385	MMERVK9C_I-int	.	-
chr5	145305473	145308111	MMERVK9C_I-int	.	-
chr5	145323503	145326672	MMERVK10C-int	.	+
chr5	145498938	145506268	MMERVK10C-int	.	-
chr5	145837977	145840587	MMERVK10C-int	.	+
chr5	147797627	147805795	MMERVK10C-int	.	-
chr6	3202150	3206668	MMERVK10C-int	.	-
chr6	4174119	4180472	MMERVK10C-int	.	+
chr6	5464682	5470856	MMERVK9E_I-int	.	+
chr6	5476549	5480788	MMERVK10C-int	.	+
chr6	7006157	7012340	MMERVK10C-int	.	-
chr6	7169380	7177651	MMERVK10C-int	.	-
chr6	10091794	10092721	MMERVK9E_I-int	.	+
chr6	10989337	10991544	MMERVK9C_I-int	.	-
chr6	11822863	11829973	MMERVK10C-int	.	-
chr6	23085193	23090387	MMERVK9C_I-int	.	+
chr6	24194314	24197514	MMERVK9C_I-int	.	+
chr6	24197494	24198256	MMERVK9C_I-int	.	+
chr6	26932638	26933266	MMERVK10C-int	.	+
chr6	30928834	30935929	MMERVK10C-int	.	+
chr6	43181880	43182588	MMERVK10C-int	.	-
chr6	43839111	43845084	MMERVK9E_I-int	.	+
chr6	47848155	47855170	MMERVK10C-int	.	-
chr6	48320809	48327931	MMERVK10C-int	.	+
chr6	59073266	59079599	MMERVK10D3_I-int	.	+
chr6	60345380	60350549	MMERVK9C_I-int	.	-
chr6	60409922	60410871	MMERVK9E_I-int	.	+
chr6	62404249	62407221	MMERVK10D3_I-int	.	+
chr6	63110793	63111501	MMERVK10C-int	.	-
chr6	64331741	64338985	MMERVK10C-int	.	-
chr6	68187706	68194750	MMERVK10C-int	.	-
chr6	68660985	68663947	MMERVK10C-int	.	-
chr6	68803970	68804519	MMERVK9E_I-int	.	+
chr6	70449090	70449900	MMERVK9C_I-int	.	-
chr6	70681331	70686391	MMERVK10C-int	.	+
chr6	81275129	81282254	MMERVK10C-int	.	+
chr6	90005162	90008530	MMERVK10C-int	.	+
chr6	102732103	102738310	MMERVK9C_I-int	.	+
chr6	105253499	105258222	MMERVK10C-int	.	-
chr6	112702355	112703922	MMERVK9C_I-int	.	+
chr6	116526448	116528743	MMERVK10D3_I-int	.	+
chr6	121973633	121977350	MMERVK9E_I-int	.	+
chr6	124550001	124555561	MMERVK9C_I-int	.	-
chr6	129085905	129086851	MMERVK9E_I-int	.	+
chr6	130925441	130932517	MMERVK10C-int	.	-
chr6	131904780	131906647	MMERVK9C_I-int	.	+
chr6	132447766	132448911	MMERVK10C-int	.	-
chr6	132514809	132520513	MMERVK9C_I-int	.	+
chr6	141595993	141596610	MMERVK9E_I-int	.	-
chr6	146447255	146450629	MMERVK10C-int	.	+
chr6	147130833	147135525	MMERVK10C-int	.	-
chr7	5902263	5907346	MMERVK9C_I-int	.	-
chr7	7008253	7014892	MMERVK10C-int	.	-
chr7	7065768	7066519	MMERVK9E_I-int	.	-
chr7	7158558	7165534	MMERVK10C-int	.	-
chr7	10076798	10078041	MMERVK10C-int	.	-
chr7	10769094	10770046	MMERVK9E_I-int	.	-
chr7	10835415	10842586	MMERVK10C-int	.	-
chr7	10940388	10941361	MMERVK9E_I-int	.	-
chr7	11034460	11035412	MMERVK9E_I-int	.	+
chr7	11097616	11104772	MMERVK10C-int	.	-
chr7	11332430	11333402	MMERVK9E_I-int	.	-
chr7	11943478	11948448	MMERVK9E_I-int	.	+
chr7	13728408	13731196	MMERVK10C-int	.	-
chr7	18288422	18292167	MMERVK10C-int	.	+
chr7	23548146	23552334	MMERVK9E_I-int	.	-
chr7	23558703	23559393	MMERVK9E_I-int	.	-
chr7	23853183	23857409	MMERVK9E_I-int	.	+
chr7	25494756	25496200	MMERVK9E_I-int	.	-
chr7	26337639	26345838	MMERVK10C-int	.	-
chr7	26386744	26392218	MMERVK9C_I-int	.	+
chr7	26865839	26874165	MMERVK10C-int	.	-
chr7	26877130	26879957	MMERVK9C_I-int	.	+
chr7	27712732	27719929	MMERVK10C-int	.	-
chr7	28226744	28228602	MMERVK9C_I-int	.	-
chr7	29805065	29811845	MMERVK9E_I-int	.	+
chr7	31436182	31442759	MMERVK10C-int	.	+
chr7	31588116	31589166	MMERVK10C-int	.	+
chr7	31890591	31891541	MMERVK9C_I-int	.	-
chr7	32616346	32617294	MMERVK9C_I-int	.	-
chr7	33629247	33630573	MMERVK10C-int	.	+
chr7	33796424	33797716	MMERVK10C-int	.	-
chr7	43235170	43241978	MMERVK10D3_I-int	.	+
chr7	44153572	44156511	MMERVK10C-int	.	+
chr7	44161962	44168412	MMERVK10C-int	.	+
chr7	55490097	55494842	MMERVK10D3_I-int	.	-
chr7	85541992	85542915	MMERVK9C_I-int	.	-
chr7	85671551	85674679	MMERVK9E_I-int	.	+
chr7	85841356	85849665	MMERVK10C-int	.	-
chr7	86154427	86157889	MMERVK9C_I-int	.	+
chr7	86342815	86343687	MMERVK9C_I-int	.	-
chr7	97935889	97939793	MMERVK10D3_I-int	.	-
chr7	108166337	108167555	MMERVK9E_I-int	.	+
chr7	108185257	108191626	MMERVK9E_I-int	.	+
chr7	108370220	108376346	MMERVK9E_I-int	.	-
chr7	108376009	108377356	MMERVK9E_I-int	.	-
chr7	108594272	108595001	MMERVK9E_I-int	.	-
chr7	120557050	120560687	MMERVK10C-int	.	-
chr7	129062613	129066074	MMERVK10C-int	.	+
chr7	142837950	142845024	MMERVK10C-int	.	-
chr7	143856381	143863540	MMERVK10C-int	.	+
chr8	3945966	3952931	MMERVK10C-int	.	-
chr8	4681078	4688164	MMERVK10C-int	.	-
chr8	4707888	4708775	MMERVK9E_I-int	.	+
chr8	5569186	5576323	MMERVK10C-int	.	-
chr8	5853008	5859835	MMERVK9E_I-int	.	-
chr8	5941179	5946134	MMERVK10C-int	.	+
chr8	21937074	21940609	MMERVK10C-int	.	-
chr8	30157766	30165073	MMERVK10C-int	.	+
chr8	33369840	33374582	MMERVK10C-int	.	+
chr8	35028979	35032859	MMERVK10D3_I-int	.	+
chr8	47465630	47472737	MMERVK10C-int	.	+
chr8	47472305	47479412	MMERVK10C-int	.	+
chr8	51596174	51597074	MMERVK9E_I-int	.	-
chr8	51596661	51598780	MMERVK9C_I-int	.	-
chr8	54241948	54249074	MMERVK10C-int	.	-
chr8	55448157	55455181	MMERVK10C-int	.	+
chr8	60738093	60745018	MMERVK10C-int	.	+
chr8	67365058	67368720	MMERVK10D3_I-int	.	+
chr8	73399969	73400746	MMERVK9E_I-int	.	+
chr8	73426221	73430133	MMERVK10C-int	.	+
chr8	75250048	75251329	MMERVK9C_I-int	.	+
chr8	75754961	75760073	MMERVK9E_I-int	.	-
chr8	77643309	77650419	MMERVK10C-int	.	+
chr8	81189626	81196736	MMERVK10C-int	.	+
chr8	82748457	82755301	MMERVK10D3_I-int	.	-
chr8	83304921	83306776	MMERVK9E_I-int	.	-
chr8	90382103	90389212	MMERVK10C-int	.	+
chr8	93465580	93467165	MMERVK10C-int	.	-
chr8	93470107	93473544	MMERVK10C-int	.	-
chr8	96627379	96631313	MMERVK10D3_I-int	.	+
chr8	96967801	96968711	MMERVK9E_I-int	.	-
chr8	99695764	99697257	MMERVK10C-int	.	-
chr8	104459701	104465390	MMERVK10C-int	.	+
chr8	114391107	114398258	MMERVK10C-int	.	-
chr8	123172595	123178812	MMERVK10D3_I-int	.	+
chr9	4104446	4110729	MMERVK9E_I-int	.	-
chr9	5928784	5931412	MMERVK9C_I-int	.	-
chr9	6059580	6060324	MMERVK9C_I-int	.	+
chr9	6595071	6601503	MMERVK10D3_I-int	.	-
chr9	6907465	6910577	MMERVK9C_I-int	.	-
chr9	8169736	8174541	MMERVK10C-int	.	+
chr9	9292717	9299936	MMERVK10C-int	.	-
chr9	12097492	12104430	MMERVK10D3_I-int	.	+
chr9	12678191	12685370	MMERVK9E_I-int	.	+
chr9	12685352	12685772	MMERVK9E_I-int	.	+
chr9	15376999	15379193	MMERVK9E_I-int	.	+
chr9	15378303	15379684	MMERVK9E_I-int	.	+
chr9	18091504	18093522	MMERVK9C_I-int	.	-
chr9	18222891	18225091	MMERVK9C_I-int	.	+
chr9	19093353	19098377	MMERVK9C_I-int	.	+
chr9	19219572	19226452	MMERVK9E_I-int	.	+
chr9	20071110	20072060	MMERVK9E_I-int	.	+
chr9	26869285	26870241	MMERVK9E_I-int	.	+
chr9	33219577	33219714	MMERVK10C-int	.	-
chr9	36155418	36156139	MMERVK9C_I-int	.	+
chr9	36296307	36296942	MMERVK10C-int	.	+
chr9	36499670	36504162	MMERVK10C-int	.	-
chr9	36661535	36662839	MMERVK9E_I-int	.	+
chr9	37949670	37956039	MMERVK10D3_I-int	.	-
chr9	39960691	39961393	MMERVK10C-int	.	-
chr9	55070772	55077930	MMERVK10C-int	.	-
chr9	59369709	59376017	MMERVK10D3_I-int	.	-
chr9	62578799	62584238	MMERVK10C-int	.	+
chr9	64410503	64417609	MMERVK10C-int	.	-
chr9	75709060	75715908	MMERVK10C-int	.	+
chr9	77867494	77874525	MMERVK10C-int	.	+
chr9	91779106	91779813	MMERVK10C-int	.	+
chr9	92239795	92240688	MMERVK10C-int	.	+
chr9	92514582	92520410	MMERVK9C_I-int	.	+
chr9	107213618	107219671	MMERVK10C-int	.	+
chr9	109212141	109212850	MMERVK9E_I-int	.	-
chr9	118128169	118134339	MMERVK10C-int	.	+
chr9	120102387	120107980	MMERVK10C-int	.	+
chr9	120107498	120108627	MMERVK10C-int	.	+
chr9	122358908	122362500	MMERVK10C-int	.	-
chrX	9367172	9371183	MMERVK10C-int	.	-
chrX	16690142	16697224	MMERVK10C-int	.	-
chrX	17831043	17835177	MMERVK10D3_I-int	.	+
chrX	24005983	24008323	MMERVK9C_I-int	.	+
chrX	24484056	24486766	MMERVK10C-int	.	-
chrX	31630057	31631145	MMERVK9C_I-int	.	+
chrX	32147573	32148530	MMERVK9C_I-int	.	-
chrX	33501027	33501949	MMERVK9E_I-int	.	+
chrX	35665857	35672846	MMERVK10C-int	.	+
chrX	44726499	44730257	MMERVK10D3_I-int	.	+
chrX	53910718	53914619	MMERVK10D3_I-int	.	-
chrX	54153864	54159447	MMERVK9C_I-int	.	+
chrX	54159036	54160540	MMERVK9C_I-int	.	+
chrX	55811261	55815009	MMERVK10C-int	.	+
chrX	62651323	62656112	MMERVK9E_I-int	.	+
chrX	62787656	62795894	MMERVK10C-int	.	-
chrX	63042858	63043797	MMERVK9E_I-int	.	+
chrX	64457514	64464351	MMERVK10D3_I-int	.	-
chrX	66945772	66946491	MMERVK9C_I-int	.	-
chrX	74668534	74675735	MMERVK10C-int	.	-
chrX	74807092	74814287	MMERVK10C-int	.	+
chrX	76624787	76630363	MMERVK9C_I-int	.	-
chrX	78277817	78283064	MMERVK9C_I-int	.	+
chrX	78283073	78283819	MMERVK9C_I-int	.	+
chrX	79173602	79180457	MMERVK10D3_I-int	.	-
chrX	81542768	81544982	MMERVK9E_I-int	.	-
chrX	83857699	83862898	MMERVK9E_I-int	.	-
chrX	86127088	86127613	MMERVK9C_I-int	.	+
chrX	88413067	88413772	MMERVK10C-int	.	+
chrX	89577903	89578560	MMERVK9C_I-int	.	-
chrX	89848088	89848727	MMERVK10C-int	.	+
chrX	90004260	90005025	MMERVK10C-int	.	+
chrX	90950257	90957071	MMERVK10C-int	.	-
chrX	100133987	100138079	MMERVK9E_I-int	.	-
chrX	101243687	101245281	MMERVK9E_I-int	.	-
chrX	107993516	107995997	MMERVK9E_I-int	.	-
chrX	109786818	109793688	MMERVK9E_I-int	.	+
chrX	113974095	113974952	MMERVK9E_I-int	.	+
chrX	116146482	116153343	MMERVK10D3_I-int	.	+
chrX	116687923	116693110	MMERVK9E_I-int	.	+
chrX	122245648	122252947	MMERVK10C-int	.	-
chrX	122297173	122297997	MMERVK9E_I-int	.	-
chrX	122299279	122302451	MMERVK9C_I-int	.	-
chrX	123097170	123105324	MMERVK10C-int	.	-
chrX	123381481	123386167	MMERVK9C_I-int	.	+
chrX	123502477	123504840	MMERVK9C_I-int	.	+
chrX	123604930	123610320	MMERVK9C_I-int	.	+
chrX	123822968	123827639	MMERVK9C_I-int	.	+
chrX	124044244	124049618	MMERVK9C_I-int	.	+
chrX	124609046	124611260	MMERVK9C_I-int	.	-
chrX	125294700	125297073	MMERVK9C_I-int	.	-
chrX	125557735	125560108	MMERVK9C_I-int	.	-
chrX	125684513	125686727	MMERVK9C_I-int	.	-
chrX	125996652	125998865	MMERVK9C_I-int	.	-
chrX	126115490	126121061	MMERVK9C_I-int	.	-
chrX	127523838	127526090	MMERVK9C_I-int	.	-
chrX	127542437	127543400	MMERVK9E_I-int	.	-
chrX	127542937	127548371	MMERVK9C_I-int	.	-
chrX	127879067	127884761	MMERVK9C_I-int	.	-
chrX	139317429	139324175	MMERVK9E_I-int	.	+
chrX	150147215	150152665	MMERVK9C_I-int	.	+
chrX	153812240	153817728	MMERVK9E_I-int	.	-
chrX	154087349	154094493	MMERVK10C-int	.	-
chrX	154439087	154441551	MMERVK9C_I-int	.	+
chrX	154441365	154444777	MMERVK9C_I-int	.	+
chrX	156622765	156630172	MMERVK10C-int	.	-
chrX	162373905	162374614	MMERVK10C-int	.	+
chrX	168511665	168512387	MMERVK9C_I-int	.	+
chrY	193117	196885	MMERVK9C_I-int	.	-
chrY	1819088	1824182	MMERVK10C-int	.	-
chrY	1827043	1829532	MMERVK9C_I-int	.	+
chrY	3964155	3967012	MMERVK9C_I-int	.	-
chrY	3966583	3967554	MMERVK9C_I-int	.	-
chrY	6774177	6780235	MMERVK10C-int	.	-
chrY	20672002	20673712	MMERVK9C_I-int	.	+
chrY	58845443	58847026	MMERVK9C_I-int	.	-

## Sheet: Table_S2C.full_length_mmetn
Table S2. Feature annotations
c. full length MMETns (coordinates in mm10 genome assembly coordinates)
chr	start	end	subfamily	score	strand
chr1	3150688	3155518	MMETn-int	.	+
chr1	3155570	3156180	MMETn-int	.	+
chr1	3798710	3799392	MMETn-int	.	-
chr1	3799410	3804249	MMETn-int	.	-
chr1	5676754	5681555	MMETn-int	.	+
chr1	6009025	6009690	MMETn-int	.	-
chr1	6009708	6013424	MMETn-int	.	-
chr1	7476589	7481420	MMETn-int	.	+
chr1	7481444	7482097	MMETn-int	.	+
chr1	7615569	7620394	MMETn-int	.	+
chr1	7620412	7621026	MMETn-int	.	+
chr1	10816870	10817521	MMETn-int	.	-
chr1	10817545	10822382	MMETn-int	.	-
chr1	15862372	15867194	MMETn-int	.	+
chr1	15867212	15867877	MMETn-int	.	+
chr1	16937475	16942297	MMETn-int	.	-
chr1	17222398	17223080	MMETn-int	.	-
chr1	17223098	17227940	MMETn-int	.	-
chr1	17668492	17669174	MMETn-int	.	-
chr1	60787007	60791813	MMETn-int	.	-
chr1	88113158	88113512	MMETn-int	.	-
chr1	91130551	91136040	MMETn-int	.	+
chr1	100854495	100854989	MMETn-int	.	-
chr1	100855007	100859790	MMETn-int	.	-
chr1	111691240	111696317	MMETn-int	.	+
chr1	111696063	111696726	MMETn-int	.	+
chr1	134400075	134404914	MMETn-int	.	+
chr1	153077931	153078584	MMETn-int	.	-
chr1	153078602	153083379	MMETn-int	.	-
chr1	165171586	165174193	MMETn-int	.	-
chr10	3241864	3246992	MMETn-int	.	-
chr10	3252833	3254950	MMETn-int	.	-
chr10	4490704	4491369	MMETn-int	.	+
chr10	5662471	5668614	MMETn-int	.	+
chr10	5668636	5669330	MMETn-int	.	+
chr10	7372192	7377174	MMETn-int	.	+
chr10	7431748	7435898	MMETn-int	.	-
chr10	16303737	16304790	MMETn-int	.	-
chr10	18085181	18085847	MMETn-int	.	+
chr10	19379874	19380675	MMETn-int	.	-
chr10	22464086	22469310	MMETn-int	.	+
chr10	22548655	22549041	MMETn-int	.	+
chr10	23856699	23862395	MMETn-int	.	-
chr10	24325945	24331443	MMETn-int	.	-
chr10	24854514	24860115	MMETn-int	.	+
chr10	25967823	25968420	MMETn-int	.	-
chr10	30296121	30300945	MMETn-int	.	+
chr10	30300969	30301622	MMETn-int	.	+
chr10	30900880	30907048	MMETn-int	.	+
chr10	30907072	30907725	MMETn-int	.	+
chr10	32960211	32960876	MMETn-int	.	-
chr10	35770873	35775452	MMETn-int	.	-
chr10	54698043	54698816	MMETn-int	.	+
chr10	62367241	62371168	MMETn-int	.	+
chr10	83399571	83400252	MMETn-int	.	-
chr10	83400270	83405104	MMETn-int	.	-
chr10	129365696	129370680	MMETn-int	.	+
chr10	130058368	130059033	MMETn-int	.	-
chr10	130550648	130551313	MMETn-int	.	-
chr10	130551331	130556136	MMETn-int	.	-
chr10	130581127	130586611	MMETn-int	.	+
chr11	6744902	6745554	MMETn-int	.	-
chr11	6745578	6750118	MMETn-int	.	-
chr11	6757694	6759348	MMETn-int	.	-
chr11	8735062	8739946	MMETn-int	.	-
chr11	8837866	8842944	MMETn-int	.	+
chr11	10504968	10509787	MMETn-int	.	-
chr11	13922191	13922798	MMETn-int	.	-
chr11	15167919	15168572	MMETn-int	.	-
chr11	15168596	15173432	MMETn-int	.	-
chr11	19409134	19416210	MMETn-int	.	+
chr11	27312927	27313598	MMETn-int	.	-
chr11	27313342	27318395	MMETn-int	.	-
chr11	27608897	27609504	MMETn-int	.	-
chr11	28280549	28283438	MMETn-int	.	-
chr11	58717308	58717698	MMETn-int	.	+
chr11	71079673	71080335	MMETn-int	.	-
chr11	73866743	73871563	MMETn-int	.	+
chr11	87477841	87478516	MMETn-int	.	-
chr11	87478534	87483178	MMETn-int	.	-
chr12	18459573	18464573	MMETn-int	.	+
chr12	20373490	20378262	MMETn-int	.	+
chr12	21825680	21830441	MMETn-int	.	-
chr12	22120181	22120567	MMETn-int	.	-
chr12	23158064	23162878	MMETn-int	.	+
chr12	23162896	23163560	MMETn-int	.	+
chr12	23279180	23279566	MMETn-int	.	-
chr12	27418437	27423915	MMETn-int	.	-
chr12	44712399	44713052	MMETn-int	.	-
chr12	44713076	44717898	MMETn-int	.	-
chr12	50980175	50980775	MMETn-int	.	+
chr12	76222344	76229436	MMETn-int	.	+
chr12	78406128	78406793	MMETn-int	.	-
chr12	78406538	78411664	MMETn-int	.	-
chr12	88034723	88035551	MMETn-int	.	+
chr12	93103146	93103752	MMETn-int	.	-
chr12	114278422	114281254	MMETn-int	.	+
chr12	114281272	114281942	MMETn-int	.	+
chr13	3197913	3202677	MMETn-int	.	-
chr13	3231287	3236098	MMETn-int	.	+
chr13	3449860	3455660	MMETn-int	.	-
chr13	3509624	3510201	MMETn-int	.	+
chr13	4156443	4157129	MMETn-int	.	-
chr13	8761844	8767382	MMETn-int	.	-
chr13	8895278	8895885	MMETn-int	.	-
chr13	8908699	8914348	MMETn-int	.	+
chr13	14260699	14261356	MMETn-int	.	+
chr13	14950583	14951260	MMETn-int	.	+
chr13	22157200	22163175	MMETn-int	.	+
chr13	22163196	22163885	MMETn-int	.	+
chr13	23170160	23177231	MMETn-int	.	-
chr13	23325214	23330016	MMETn-int	.	-
chr13	24471814	24476730	MMETn-int	.	-
chr13	24772566	24773231	MMETn-int	.	+
chr13	33062177	33062758	MMETn-int	.	+
chr13	36045153	36045957	MMETn-int	.	+
chr13	49924624	49929701	MMETn-int	.	+
chr13	50107255	50113576	MMETn-int	.	+
chr13	50113594	50114294	MMETn-int	.	+
chr13	50253476	50259790	MMETn-int	.	+
chr13	50259808	50260235	MMETn-int	.	+
chr13	50681803	50682228	MMETn-int	.	-
chr13	50682246	50688565	MMETn-int	.	-
chr13	53139330	53139937	MMETn-int	.	-
chr13	62336262	62336910	MMETn-int	.	-
chr13	62336704	62337080	MMETn-int	.	-
chr13	67233902	67238748	MMETn-int	.	+
chr13	76450802	76455706	MMETn-int	.	-
chr13	90285846	90290650	MMETn-int	.	+
chr13	90290668	90291332	MMETn-int	.	+
chr13	94080546	94081210	MMETn-int	.	-
chr13	113718413	113723954	MMETn-int	.	+
chr14	4273681	4278803	MMETn-int	.	+
chr14	4800245	4805369	MMETn-int	.	+
chr14	5918468	5923591	MMETn-int	.	-
chr14	6163166	6168287	MMETn-int	.	-
chr14	6477270	6482394	MMETn-int	.	-
chr14	6508250	6513377	MMETn-int	.	-
chr14	6811377	6816497	MMETn-int	.	-
chr14	6944820	6949946	MMETn-int	.	-
chr14	8743303	8743907	MMETn-int	.	-
chr14	13635423	13640064	MMETn-int	.	-
chr14	18179372	18184642	MMETn-int	.	+
chr14	44039745	44040407	MMETn-int	.	-
chr14	44353825	44354489	MMETn-int	.	+
chr14	49602167	49608585	MMETn-int	.	+
chr14	55482456	55483121	MMETn-int	.	-
chr14	87386625	87391707	MMETn-int	.	+
chr14	105193570	105194234	MMETn-int	.	-
chr14	112366126	112371668	MMETn-int	.	-
chr14	116665573	116665925	MMETn-int	.	+
chr14	118643359	118648590	MMETn-int	.	+
chr15	4599081	4599755	MMETn-int	.	+
chr15	9354631	9357269	MMETn-int	.	-
chr15	18519738	18520344	MMETn-int	.	-
chr15	27273828	27274493	MMETn-int	.	-
chr15	27274511	27279327	MMETn-int	.	-
chr15	37835917	37840900	MMETn-int	.	-
chr15	39068353	39074076	MMETn-int	.	-
chr15	43816428	43821134	MMETn-int	.	-
chr15	55871468	55877005	MMETn-int	.	+
chr15	74825753	74829816	MMETn-int	.	-
chr15	75280092	75280801	MMETn-int	.	-
chr15	103595811	103596184	MMETn-int	.	-
chr16	8101884	8102547	MMETn-int	.	+
chr16	30905923	30906530	MMETn-int	.	-
chr16	38831025	38831690	MMETn-int	.	-
chr16	38831708	38836553	MMETn-int	.	-
chr16	56994396	56995077	MMETn-int	.	-
chr16	56995095	56998607	MMETn-int	.	-
chr16	61588571	61589177	MMETn-int	.	-
chr16	81747559	81752397	MMETn-int	.	+
chr16	81752421	81753074	MMETn-int	.	+
chr16	91255240	91255818	MMETn-int	.	+
chr17	6324990	6325625	MMETn-int	.	-
chr17	13163327	13168147	MMETn-int	.	+
chr17	13168165	13168828	MMETn-int	.	+
chr17	14094391	14099888	MMETn-int	.	+
chr17	19517992	19518425	MMETn-int	.	+
chr17	20978473	20979137	MMETn-int	.	-
chr17	20979155	20983987	MMETn-int	.	-
chr17	22267647	22268331	MMETn-int	.	+
chr17	22585135	22590377	MMETn-int	.	+
chr17	22590386	22591070	MMETn-int	.	+
chr17	31954954	31960214	MMETn-int	.	+
chr17	32375880	32376516	MMETn-int	.	+
chr17	40580254	40585334	MMETn-int	.	+
chr17	40585129	40585744	MMETn-int	.	+
chr17	53902308	53907089	MMETn-int	.	+
chr17	53907107	53907771	MMETn-int	.	+
chr17	54108187	54108840	MMETn-int	.	-
chr17	54135890	54136554	MMETn-int	.	+
chr17	57588490	57589155	MMETn-int	.	+
chr17	81966900	81967532	MMETn-int	.	-
chr17	87854933	87859970	MMETn-int	.	+
chr17	87859994	87860647	MMETn-int	.	+
chr17	92940983	92941357	MMETn-int	.	-
chr18	4539265	4539897	MMETn-int	.	+
chr18	6680626	6681032	MMETn-int	.	+
chr18	8860256	8860631	MMETn-int	.	-
chr18	9466215	9471540	MMETn-int	.	-
chr18	9889169	9889833	MMETn-int	.	-
chr18	9889851	9894679	MMETn-int	.	-
chr18	44735277	44739884	MMETn-int	.	+
chr18	44739908	44740560	MMETn-int	.	+
chr18	54326509	54327116	MMETn-int	.	-
chr18	84889235	84889596	MMETn-int	.	+
chr18	87933647	87938481	MMETn-int	.	-
chr19	12986331	12987005	MMETn-int	.	-
chr19	38869673	38874990	MMETn-int	.	-
chr2	4944653	4949483	MMETn-int	.	+
chr2	4949501	4950209	MMETn-int	.	+
chr2	8191249	8191773	MMETn-int	.	+
chr2	14346054	14350932	MMETn-int	.	-
chr2	15200431	15201038	MMETn-int	.	+
chr2	86366155	86366785	MMETn-int	.	-
chr2	87716637	87721502	MMETn-int	.	+
chr2	87721811	87722413	MMETn-int	.	+
chr2	88508242	88513071	MMETn-int	.	+
chr2	88513088	88513741	MMETn-int	.	+
chr2	104090634	104091305	MMETn-int	.	+
chr2	110462025	110462677	MMETn-int	.	-
chr2	110462701	110467531	MMETn-int	.	-
chr2	120796322	120801117	MMETn-int	.	+
chr2	120801135	120801800	MMETn-int	.	+
chr2	144155823	144156457	MMETn-int	.	+
chr2	157585573	157590387	MMETn-int	.	+
chr2	157590411	157590873	MMETn-int	.	+
chr2	174945271	174948635	MMETn-int	.	-
chr3	3326677	3332178	MMETn-int	.	+
chr3	7563040	7567877	MMETn-int	.	+
chr3	7567901	7568557	MMETn-int	.	+
chr3	7790686	7791350	MMETn-int	.	-
chr3	7791368	7796194	MMETn-int	.	-
chr3	8383519	8384129	MMETn-int	.	-
chr3	16053923	16058759	MMETn-int	.	+
chr3	18580992	18581679	MMETn-int	.	+
chr3	35413573	35419115	MMETn-int	.	+
chr3	53114043	53118898	MMETn-int	.	-
chr3	57682208	57687030	MMETn-int	.	+
chr3	57687054	57687706	MMETn-int	.	+
chr3	91278245	91282973	MMETn-int	.	+
chr3	91283025	91283634	MMETn-int	.	+
chr3	92239988	92240592	MMETn-int	.	-
chr3	92274780	92275384	MMETn-int	.	-
chr3	93755455	93760964	MMETn-int	.	-
chr3	94022290	94023092	MMETn-int	.	+
chr3	94128917	94134680	MMETn-int	.	+
chr3	95396033	95401546	MMETn-int	.	+
chr3	97084544	97086939	MMETn-int	.	+
chr3	106356719	106361646	MMETn-int	.	+
chr3	112952070	112952470	MMETn-int	.	-
chr3	126030122	126035610	MMETn-int	.	+
chr3	128566383	128566843	MMETn-int	.	-
chr3	135769552	135775156	MMETn-int	.	-
chr3	142677733	142682962	MMETn-int	.	-
chr4	4236961	4237612	MMETn-int	.	-
chr4	4237636	4242451	MMETn-int	.	-
chr4	10428878	10434375	MMETn-int	.	+
chr4	27410052	27410658	MMETn-int	.	-
chr4	35584770	35585440	MMETn-int	.	+
chr4	41870906	41871513	MMETn-int	.	-
chr4	42220147	42220754	MMETn-int	.	-
chr4	45381253	45381606	MMETn-int	.	-
chr4	48518323	48518707	MMETn-int	.	+
chr4	77574722	77579559	MMETn-int	.	+
chr4	77579583	77580234	MMETn-int	.	+
chr4	96325192	96330367	MMETn-int	.	+
chr4	96330379	96331116	MMETn-int	.	+
chr4	96381043	96381580	MMETn-int	.	-
chr4	121934802	121935483	MMETn-int	.	+
chr4	122327784	122328465	MMETn-int	.	+
chr4	122399519	122400165	MMETn-int	.	-
chr4	122400189	122405016	MMETn-int	.	-
chr4	137381483	137386989	MMETn-int	.	+
chr4	147544557	147549356	MMETn-int	.	+
chr4	151147010	151147554	MMETn-int	.	-
chr5	3252296	3257125	MMETn-int	.	-
chr5	5779248	5779929	MMETn-int	.	+
chr5	15904035	15904831	MMETn-int	.	-
chr5	23359138	23359491	MMETn-int	.	+
chr5	59848579	59849244	MMETn-int	.	-
chr5	64020254	64020860	MMETn-int	.	+
chr5	64911713	64912097	MMETn-int	.	-
chr5	87036809	87041627	MMETn-int	.	+
chr5	87041645	87042309	MMETn-int	.	+
chr5	88163111	88168001	MMETn-int	.	-
chr5	90924922	90925587	MMETn-int	.	-
chr5	90925605	90930441	MMETn-int	.	-
chr5	94022781	94023158	MMETn-int	.	+
chr5	95688615	95688992	MMETn-int	.	+
chr5	129644263	129649094	MMETn-int	.	+
chr5	129649110	129649762	MMETn-int	.	+
chr6	3159280	3164092	MMETn-int	.	-
chr6	7023679	7024283	MMETn-int	.	-
chr6	19320000	19320572	MMETn-int	.	-
chr6	25617514	25618118	MMETn-int	.	-
chr6	67653015	67656217	MMETn-int	.	-
chr6	67936396	67937063	MMETn-int	.	-
chr6	67937081	67941911	MMETn-int	.	-
chr6	69147906	69152663	MMETn-int	.	-
chr6	88567554	88573450	MMETn-int	.	-
chr6	97647774	97654856	MMETn-int	.	-
chr6	99854788	99855452	MMETn-int	.	-
chr6	108082791	108087887	MMETn-int	.	-
chr6	115824285	115829114	MMETn-int	.	+
chr6	115829138	115829791	MMETn-int	.	+
chr6	123410093	123415210	MMETn-int	.	+
chr6	123525438	123530304	MMETn-int	.	+
chr6	124288582	124289159	MMETn-int	.	-
chr6	124289174	124294005	MMETn-int	.	-
chr6	124797029	124797682	MMETn-int	.	-
chr6	124797706	124802535	MMETn-int	.	-
chr6	127514028	127520292	MMETn-int	.	+
chr6	127520316	127520969	MMETn-int	.	+
chr6	128653287	128653956	MMETn-int	.	-
chr6	128878749	128879461	MMETn-int	.	+
chr6	128879111	128882641	MMETn-int	.	+
chr6	128936266	128941633	MMETn-int	.	-
chr6	129059633	129064449	MMETn-int	.	+
chr6	131963722	131966527	MMETn-int	.	-
chr6	134009616	134014722	MMETn-int	.	-
chr6	134166978	134167630	MMETn-int	.	-
chr6	146786369	146791194	MMETn-int	.	+
chr6	146791218	146791860	MMETn-int	.	+
chr7	4057589	4061863	MMETn-int	.	+
chr7	5982543	5983212	MMETn-int	.	+
chr7	10873152	10878992	MMETn-int	.	+
chr7	10879010	10879698	MMETn-int	.	+
chr7	10962588	10963253	MMETn-int	.	-
chr7	11135770	11139059	MMETn-int	.	+
chr7	11143277	11147040	MMETn-int	.	+
chr7	11147057	11147752	MMETn-int	.	+
chr7	11276174	11282018	MMETn-int	.	+
chr7	11282036	11282731	MMETn-int	.	+
chr7	11354602	11355267	MMETn-int	.	-
chr7	11419589	11420283	MMETn-int	.	-
chr7	11420301	11426159	MMETn-int	.	-
chr7	11535984	11536678	MMETn-int	.	-
chr7	11536696	11542541	MMETn-int	.	-
chr7	13758079	13762961	MMETn-int	.	-
chr7	14738431	14739109	MMETn-int	.	-
chr7	14739127	14744142	MMETn-int	.	-
chr7	15100064	15100741	MMETn-int	.	-
chr7	15100759	15105620	MMETn-int	.	-
chr7	17282209	17282873	MMETn-int	.	-
chr7	17282891	17287722	MMETn-int	.	-
chr7	17391392	17392056	MMETn-int	.	-
chr7	17392074	17396891	MMETn-int	.	-
chr7	18697557	18704591	MMETn-int	.	+
chr7	20351117	20351723	MMETn-int	.	+
chr7	21029499	21030105	MMETn-int	.	+
chr7	22346766	22347372	MMETn-int	.	+
chr7	25569682	25574509	MMETn-int	.	+
chr7	25574527	25575190	MMETn-int	.	+
chr7	26592622	26593275	MMETn-int	.	-
chr7	26593299	26598122	MMETn-int	.	-
chr7	26705940	26706615	MMETn-int	.	-
chr7	26706633	26711336	MMETn-int	.	-
chr7	29587985	29592834	MMETn-int	.	+
chr7	29592852	29593534	MMETn-int	.	+
chr7	29643211	29648742	MMETn-int	.	-
chr7	29746605	29752018	MMETn-int	.	-
chr7	42089677	42094402	MMETn-int	.	-
chr7	42797213	42797913	MMETn-int	.	-
chr7	42797931	42803144	MMETn-int	.	-
chr7	43009130	43014362	MMETn-int	.	+
chr7	43014380	43015081	MMETn-int	.	+
chr7	53293462	53298255	MMETn-int	.	+
chr7	53298308	53298915	MMETn-int	.	+
chr7	53884864	53889691	MMETn-int	.	+
chr7	53889715	53890368	MMETn-int	.	+
chr7	63600793	63601254	MMETn-int	.	+
chr7	63601006	63601670	MMETn-int	.	+
chr7	90413257	90418769	MMETn-int	.	+
chr7	103479634	103479966	MMETn-int	.	+
chr7	105939829	105944640	MMETn-int	.	+
chr7	105944658	105945322	MMETn-int	.	+
chr7	106201216	106206018	MMETn-int	.	+
chr7	106206036	106206700	MMETn-int	.	+
chr7	106587909	106588657	MMETn-int	.	+
chr7	133535635	133536216	MMETn-int	.	+
chr8	5219002	5219408	MMETn-int	.	-
chr8	5219164	5224227	MMETn-int	.	-
chr8	19432444	19432832	MMETn-int	.	-
chr8	40566696	40572200	MMETn-int	.	+
chr8	56806108	56811185	MMETn-int	.	+
chr8	58750568	58751680	MMETn-int	.	+
chr8	61741904	61742486	MMETn-int	.	+
chr8	66631611	66632466	MMETn-int	.	-
chr8	81186986	81187630	MMETn-int	.	-
chr8	85159096	85159782	MMETn-int	.	-
chr8	128746454	128747088	MMETn-int	.	-
chr8	129097480	129098133	MMETn-int	.	-
chr8	129098157	129102978	MMETn-int	.	-
chr9	4079170	4083785	MMETn-int	.	+
chr9	4916579	4921398	MMETn-int	.	+
chr9	6054527	6059562	MMETn-int	.	+
chr9	6079677	6080341	MMETn-int	.	-
chr9	7494473	7499272	MMETn-int	.	+
chr9	7798966	7805186	MMETn-int	.	-
chr9	11823024	11823631	MMETn-int	.	+
chr9	19055415	19056098	MMETn-int	.	-
chr9	19056117	19061988	MMETn-int	.	-
chr9	19206235	19211047	MMETn-int	.	+
chr9	19211065	19211733	MMETn-int	.	+
chr9	19602416	19603025	MMETn-int	.	-
chr9	31474686	31475348	MMETn-int	.	-
chr9	35812326	35813003	MMETn-int	.	-
chr9	35813020	35814892	MMETn-int	.	-
chr9	35814440	35817899	MMETn-int	.	-
chr9	36088061	36088667	MMETn-int	.	-
chr9	38409683	38413462	MMETn-int	.	+
chr9	38417524	38419150	MMETn-int	.	+
chr9	38419126	38419882	MMETn-int	.	+
chr9	50626965	50632010	MMETn-int	.	-
chr9	53756445	53757112	MMETn-int	.	+
chr9	72267172	72268996	MMETn-int	.	-
chr9	84884251	84890456	MMETn-int	.	+
chr9	84890251	84890861	MMETn-int	.	+
chrX	16340001	16344820	MMETn-int	.	-
chrX	21618867	21625512	MMETn-int	.	+
chrX	21625280	21625910	MMETn-int	.	+
chrX	27834194	27834800	MMETn-int	.	-
chrX	28841975	28847496	MMETn-int	.	-
chrX	38712954	38717774	MMETn-int	.	+
chrX	38717798	38718451	MMETn-int	.	+
chrX	89615972	89616809	MMETn-int	.	+
chrX	102775497	102776246	MMETn-int	.	+
chrX	107239352	107239732	MMETn-int	.	-
chrX	121315417	121316105	MMETn-int	.	+
chrX	123397274	123403919	MMETn-int	.	+
chrX	123403687	123404317	MMETn-int	.	+
chrX	123838732	123845775	MMETn-int	.	+
chrX	126209092	126209495	MMETn-int	.	+
chrX	126587823	126593314	MMETn-int	.	-
chrY	4387293	4392117	MMETn-int	.	-
chrY	12439515	12444332	MMETn-int	.	+
chrY	17151413	17156230	MMETn-int	.	+
chrY	40106279	40111815	MMETn-int	.	+
chrY	47714052	47720468	MMETn-int	.	+
chrY	58544904	58551561	MMETn-int	.	-
chrY	60504428	60511084	MMETn-int	.	+
chrY	89927852	89928515	MMETn-int	.	-
chrY	89928524	89933389	MMETn-int	.	-

## Sheet: Table_S2D.full_length_l1
Table S2. Feature annotations
d. Full length LINEs (coordinates in mm10 genome assembly coordinates)
chr	start	end	subfamily	score	strand
chr1	3014751	3021011	L1Md_F2	.	-
chr1	3106235	3112409	L1Md_F2	.	-
chr1	3344646	3350967	L1Md_T	.	+
chr1	3616108	3622620	L1Md_F2	.	-
chr1	3824914	3831169	L1Md_F2	.	-
chr1	4079255	4085812	L1Md_A	.	-
chr1	4559597	4566001	L1Md_T	.	+
chr1	5034732	5040935	L1Md_T	.	-
chr1	5056615	5062785	L1Md_F2	.	-
chr1	5266738	5273059	L1Md_T	.	-
chr1	5634583	5640725	L1Md_F2	.	-
chr1	6026844	6033037	L1_Mus3	.	+
chr1	6144991	6151219	L1Md_T	.	-
chr1	6333720	6340122	L1Md_F2	.	-
chr1	6500521	6506629	L1_Mus1	.	-
chr1	6511570	6518309	L1Md_F2	.	-
chr1	6530663	6536696	L1_Mus3	.	-
chr1	7230986	7237221	L1Md_F2	.	-
chr1	7281634	7288057	L1Md_T	.	-
chr1	7301155	7307339	L1Md_F2	.	-
chr1	7328681	7335740	L1Md_T	.	-
chr1	7482158	7488613	L1Md_A	.	-
chr1	7568270	7574640	L1_Mus1	.	-
chr1	7830226	7836292	L1_Mus1	.	-
chr1	8212467	8219050	L1Md_A	.	-
chr1	8304916	8311289	L1_Mus1	.	+
chr1	8389972	8396154	L1_Mus2	.	-
chr1	8635008	8641386	L1Md_T	.	-
chr1	8827299	8833486	L1Md_F2	.	-
chr1	8874149	8880694	L1Md_F2	.	+
chr1	9044844	9051194	L1Md_A	.	-
chr1	9066994	9073294	L1_Mus1	.	-
chr1	9093692	9099781	L1Md_F2	.	+
chr1	9161548	9167721	Lx3_Mus	.	+
chr1	9414016	9420236	Lx3_Mus	.	-
chr1	10339320	10345560	L1_Mus1	.	-
chr1	10528974	10535362	L1Md_F2	.	-
chr1	10537574	10543706	L1Md_F3	.	-
chr1	10686732	10693120	L1_Mus1	.	+
chr1	10786852	10793003	L1Md_A	.	-
chr1	11235127	11241299	L1_Mus1	.	+
chr1	11714406	11720712	L1Md_T	.	-
chr1	11723250	11729852	L1Md_A	.	-
chr1	11776815	11783770	L1Md_T	.	-
chr1	11865267	11871851	L1_Mus2	.	-
chr1	11873526	11879717	L1_Mus3	.	+
chr1	12263955	12270092	L1Md_F2	.	-
chr1	13730905	13737328	L1Md_T	.	-
chr1	13763674	13769817	L1Md_F2	.	-
chr1	13883012	13889402	L1_Mus3	.	-
chr1	13891061	13897392	L1Md_T	.	-
chr1	14028020	14034487	L1Md_F2	.	-
chr1	14476212	14482475	L1Md_T	.	-
chr1	14519588	14525705	Lx	.	+
chr1	14988591	14994955	L1Md_A	.	-
chr1	15257902	15264360	L1Md_T	.	-
chr1	15491464	15497695	L1Md_T	.	-
chr1	15736582	15743579	L1Md_A	.	-
chr1	15950058	15956238	L1Md_A	.	-
chr1	16030428	16036567	L1Md_F2	.	-
chr1	16163691	16170027	L1Md_T	.	-
chr1	16421396	16427609	L1Md_F2	.	-
chr1	16947035	16953916	L1Md_T	.	-
chr1	17328915	17335070	L1Md_A	.	-
chr1	17383283	17390159	L1Md_T	.	-
chr1	17435109	17441416	L1Md_F2	.	-
chr1	17679849	17686199	L1Md_T	.	-
chr1	17698945	17705527	L1Md_A	.	-
chr1	17780090	17786249	L1_Mus2	.	-
chr1	17866498	17872613	Lx3A	.	+
chr1	17897629	17904101	L1Md_T	.	-
chr1	17916130	17922587	L1Md_T	.	-
chr1	18067374	18073598	L1Md_F2	.	-
chr1	18077953	18084249	L1Md_Gf	.	+
chr1	18343500	18349763	L1_Mus1	.	+
chr1	18537027	18543535	L1Md_T	.	+
chr1	18913954	18920330	L1_Mus1	.	-
chr1	18939692	18945952	L1_Mus2	.	-
chr1	19125733	19132274	L1Md_A	.	-
chr1	19434725	19440905	L1Md_A	.	-
chr1	19443832	19450262	L1Md_T	.	-
chr1	19544899	19551035	L1_Mus2	.	+
chr1	19687174	19693551	L1Md_A	.	-
chr1	20022892	20029148	L1Md_F3	.	-
chr1	20096304	20102498	L1Md_A	.	-
chr1	20228997	20235098	L1Md_T	.	-
chr1	20277947	20284795	L1Md_T	.	-
chr1	20315363	20321668	L1Md_A	.	-
chr1	20432213	20438499	L1Md_T	.	+
chr1	20486393	20492595	L1Md_A	.	+
chr1	20595570	20603117	L1_Mus1	.	+
chr1	20642390	20648531	L1Md_T	.	-
chr1	20658468	20664779	L1_Mus3	.	+
chr1	21195385	21202212	L1Md_T	.	-
chr1	22054512	22061536	L1Md_A	.	-
chr1	22230820	22237017	L1Md_A	.	-
chr1	22867954	22874570	L1Md_A	.	-
chr1	22916214	22922581	L1Md_A	.	-
chr1	23402926	23408975	L1_Mus2	.	+
chr1	23500015	23506071	L1_Mus4	.	+
chr1	24147524	24153720	L1_Mus2	.	-
chr1	24639746	24646186	L1Md_T	.	-
chr1	25520343	25526546	L1Md_T	.	-
chr1	25662055	25668295	L1Md_T	.	+
chr1	25956594	25962873	L1_Mus3	.	-
chr1	26440954	26447119	L1Md_A	.	-
chr1	26491728	26497947	L1Md_F2	.	-
chr1	27026786	27033016	L1Md_F2	.	-
chr1	27270333	27276738	L1Md_A	.	-
chr1	27973373	27979898	L1Md_F2	.	-
chr1	28113725	28119736	L1Md_F3	.	-
chr1	28154230	28160460	L1_Mus1	.	-
chr1	28186281	28192894	L1Md_T	.	-
chr1	28287584	28293849	L1Md_T	.	+
chr1	28350509	28357309	L1Md_F2	.	-
chr1	29036819	29043009	L1Md_F2	.	-
chr1	29406980	29413476	L1Md_T	.	-
chr1	29501487	29507592	L1_Mus1	.	-
chr1	29554070	29560265	L1Md_F2	.	+
chr1	29580218	29586610	L1Md_A	.	-
chr1	29833720	29839871	L1Md_F2	.	-
chr1	29888964	29895327	L1Md_T	.	-
chr1	30036176	30043464	L1Md_A	.	-
chr1	30159635	30165792	L1Md_A	.	-
chr1	30304420	30311378	L1Md_A	.	-
chr1	30370788	30376814	L1Md_A	.	+
chr1	30454242	30460500	L1_Mus4	.	-
chr1	30660608	30667036	L1Md_T	.	-
chr1	30742833	30748856	L1Md_F2	.	-
chr1	31295116	31301338	L1Md_T	.	-
chr1	31410363	31416710	L1Md_T	.	-
chr1	31486311	31492691	L1Md_T	.	-
chr1	31546039	31552405	L1Md_F3	.	-
chr1	31694818	31701487	L1Md_T	.	-
chr1	31814249	31820444	L1Md_A	.	-
chr1	31850202	31856555	L1Md_F2	.	-
chr1	32372367	32378724	L1Md_A	.	-
chr1	32909967	32916181	L1Md_A	.	-
chr1	33013356	33020202	L1Md_T	.	-
chr1	33067656	33073976	L1_Mus1	.	+
chr1	33227460	33233688	L1Md_T	.	-
chr1	33250641	33257081	L1Md_A	.	-
chr1	33299585	33305964	L1Md_A	.	-
chr1	33342684	33348870	L1_Mus2	.	+
chr1	33407421	33413874	L1Md_T	.	+
chr1	33428847	33435231	L1Md_F2	.	-
chr1	33556302	33562561	L1_Mus3	.	+
chr1	35042740	35049088	L1Md_F2	.	-
chr1	35408216	35414535	L1Md_A	.	-
chr1	36951188	36957466	L1Md_T	.	-
chr1	37764413	37770540	L1Md_F2	.	-
chr1	37936862	37943268	Lx2B	.	-
chr1	39721941	39728186	L1Md_T	.	-
chr1	40452358	40458574	L1Md_F3	.	-
chr1	41517476	41523642	L1Md_F3	.	-
chr1	43849185	43855264	L1Md_A	.	-
chr1	44279294	44285640	L1Md_A	.	-
chr1	44368842	44375632	L1Md_A	.	-
chr1	44480455	44486748	L1Md_T	.	+
chr1	44602097	44609254	L1Md_A	.	-
chr1	44722388	44728851	L1Md_T	.	-
chr1	44959260	44965535	L1Md_T	.	+
chr1	44977703	44983961	Lx3_Mus	.	+
chr1	45079292	45085451	L1Md_F2	.	-
chr1	45199014	45206013	L1Md_A	.	-
chr1	45230961	45237200	L1Md_T	.	-
chr1	45246815	45253070	L1Md_F2	.	-
chr1	45258751	45264856	Lx2	.	+
chr1	46071059	46077482	L1Md_F2	.	-
chr1	46100465	46106608	L1_Mur2	.	-
chr1	46142722	46148842	L1Md_F2	.	-
chr1	46330065	46336234	L1Md_F3	.	-
chr1	46345744	46351923	L1Md_A	.	-
chr1	46433812	46439821	L1_Mus1	.	+
chr1	46442974	46450058	L1Md_T	.	-
chr1	46467509	46473703	L1Md_F2	.	-
chr1	46573405	46579733	L1Md_F2	.	-
chr1	46701681	46708239	L1Md_T	.	-
chr1	46951157	46957368	L1Md_T	.	-
chr1	46991303	46998106	L1Md_T	.	-
chr1	47080714	47086821	L1Md_T	.	-
chr1	47143236	47149695	L1Md_T	.	-
chr1	47175146	47181612	L1Md_T	.	-
chr1	47244789	47250984	L1Md_A	.	-
chr1	47321189	47327358	Lx2	.	-
chr1	47518343	47524514	L1Md_T	.	-
chr1	47675282	47681424	L1Md_A	.	-
chr1	47714837	47721509	L1Md_T	.	-
chr1	47867727	47874097	L1Md_F2	.	-
chr1	48192329	48198507	L1Md_F2	.	-
chr1	48225211	48231889	L1Md_T	.	-
chr1	48247313	48253589	L1_Mus1	.	+
chr1	48417800	48424356	L1Md_A	.	-
chr1	48545548	48552244	L1Md_T	.	+
chr1	48689308	48695522	L1Md_T	.	-
chr1	48709098	48715359	L1Md_T	.	-
chr1	48855317	48861529	L1Md_F2	.	-
chr1	48921814	48928252	L1Md_T	.	-
chr1	49604853	49611072	L1Md_T	.	-
chr1	50415162	50421370	L1Md_T	.	-
chr1	50875729	50881941	L1Md_A	.	-
chr1	51661422	51667597	L1Md_F2	.	-
chr1	51711240	51717666	L1Md_T	.	-
chr1	52887732	52894120	L1Md_A	.	-
chr1	53488175	53494278	L1Md_F2	.	-
chr1	53549657	53555832	L1Md_F2	.	-
chr1	54501568	54507863	L1_Mus2	.	+
chr1	55476282	55482728	L1Md_T	.	-
chr1	56092361	56099265	L1Md_T	.	-
chr1	56458631	56464845	L1Md_T	.	-
chr1	56492201	56498670	L1Md_F2	.	-
chr1	57500270	57506438	L1Md_F3	.	-
chr1	57552246	57558435	Lx	.	-
chr1	58316450	58322569	L1Md_F3	.	-
chr1	60630595	60636804	L1Md_F2	.	-
chr1	61362213	61368649	L1Md_A	.	-
chr1	61491786	61499623	L1Md_T	.	-
chr1	61508133	61514225	Lx2B	.	+
chr1	61514244	61520356	L1Md_T	.	+
chr1	62671355	62677568	L1Md_T	.	-
chr1	62864966	62870970	L1Md_T	.	-
chr1	63797726	63804200	L1Md_T	.	-
chr1	63829969	63836534	L1Md_A	.	-
chr1	63886209	63892300	L1Md_T	.	+
chr1	64267673	64273786	L1_Mus1	.	+
chr1	65411917	65418317	L1Md_A	.	-
chr1	65423855	65429998	L1Md_T	.	-
chr1	65517475	65523534	L1Md_F2	.	-
chr1	65555118	65561378	L1_Mus1	.	+
chr1	65973450	65980154	L1Md_T	.	-
chr1	65992831	65998895	L1_Mus1	.	-
chr1	66271073	66277738	L1Md_T	.	-
chr1	66515027	66521207	L1Md_A	.	-
chr1	66575426	66581594	L1Md_A	.	-
chr1	67536670	67543062	L1Md_A	.	-
chr1	67619666	67625859	L1Md_T	.	-
chr1	67682584	67688761	L1Md_A	.	-
chr1	67883545	67889708	L1Md_F2	.	-
chr1	68012633	68018920	L1Md_F2	.	-
chr1	68583035	68589691	L1Md_T	.	-
chr1	69231433	69237522	L1Md_T	.	+
chr1	69910005	69916171	L1Md_F3	.	-
chr1	69962760	69969128	L1Md_T	.	-
chr1	70628945	70635563	L1Md_A	.	-
chr1	70980086	70986871	L1Md_A	.	-
chr1	71079638	71086422	L1Md_A	.	-
chr1	71211293	71217586	Lx	.	-
chr1	72542088	72548426	L1Md_A	.	-
chr1	73472700	73478880	L1Md_T	.	-
chr1	73549159	73555360	L1Md_A	.	-
chr1	75707807	75715492	L1Md_T	.	-
chr1	76173725	76179920	L1Md_F2	.	-
chr1	76378785	76384786	L1Md_F3	.	-
chr1	78240864	78247263	L1Md_T	.	-
chr1	78775766	78781870	L1Md_F2	.	-
chr1	78949105	78955451	L1Md_A	.	-
chr1	78983836	78990422	L1Md_A	.	-
chr1	79007993	79014264	L1Md_F2	.	-
chr1	79039255	79045456	L1Md_A	.	-
chr1	80001785	80008193	L1Md_A	.	-
chr1	80687749	80694314	L1Md_A	.	-
chr1	80785898	80792007	Lx3_Mus	.	+
chr1	81390980	81397205	L1Md_F2	.	-
chr1	81419668	81425671	L1Md_T	.	+
chr1	83303682	83309741	L1_Mus1	.	-
chr1	83456716	83463410	L1Md_A	.	-
chr1	84263510	84269720	L1Md_A	.	+
chr1	84340551	84346950	L1_Mus1	.	+
chr1	84373398	84379675	L1Md_T	.	-
chr1	84564106	84570150	L1Md_F2	.	-
chr1	85014586	85021177	L1Md_A	.	-
chr1	85051268	85057948	L1Md_T	.	-
chr1	85220571	85228813	L1Md_A	.	+
chr1	85333942	85340294	L1Md_A	.	-
chr1	88028642	88035427	L1Md_A	.	-
chr1	88853407	88859457	L1_Mus1	.	-
chr1	92412223	92418566	L1Md_A	.	-
chr1	92964990	92970999	L1Md_F2	.	-
chr1	93839149	93845624	L1Md_T	.	-
chr1	94242408	94248621	L1Md_F2	.	-
chr1	94254640	94261062	L1Md_T	.	-
chr1	94289127	94295309	L1Md_F2	.	-
chr1	94346138	94352475	L1Md_F3	.	-
chr1	94388112	94394688	L1Md_A	.	-
chr1	94722892	94729739	L1Md_T	.	-
chr1	95125280	95131418	L1Md_F2	.	-
chr1	95151793	95158103	L1Md_F2	.	-
chr1	95232384	95239377	L1Md_A	.	-
chr1	95511396	95518106	L1Md_T	.	-
chr1	95850536	95856678	L1Md_F2	.	-
chr1	95857880	95863993	L1Md_F2	.	-
chr1	96139474	96145541	L1Md_F2	.	-
chr1	96328115	96334444	L1Md_A	.	-
chr1	96663219	96669222	L1Md_F3	.	+
chr1	97145967	97151989	L1Md_F2	.	-
chr1	97392318	97398502	L1Md_A	.	-
chr1	97506857	97513448	L1Md_A	.	-
chr1	98315877	98322140	L1Md_F2	.	-
chr1	98413206	98419325	L1Md_A	.	-
chr1	98467186	98473401	L1Md_F2	.	-
chr1	98614603	98620989	L1Md_A	.	-
chr1	98644989	98651382	L1Md_A	.	-
chr1	98840149	98846346	L1Md_A	.	-
chr1	98883180	98889638	L1Md_T	.	-
chr1	99253447	99259613	L1Md_F3	.	-
chr1	99345585	99351959	L1Md_A	.	-
chr1	99411471	99417692	L1Md_F3	.	-
chr1	99817949	99824307	L1Md_A	.	-
chr1	100314296	100320733	L1Md_A	.	-
chr1	100438009	100444033	Lx3_Mus	.	+
chr1	100746200	100752583	L1Md_T	.	-
chr1	100980515	100986932	L1Md_A	.	-
chr1	101263255	101269395	L1Md_A	.	-
chr1	101359492	101365749	L1Md_T	.	-
chr1	101587761	101593834	L1Md_A	.	-
chr1	101600776	101607358	L1Md_A	.	-
chr1	101665491	101672059	L1Md_F2	.	-
chr1	101758371	101764772	L1Md_T	.	-
chr1	101928499	101935269	L1Md_A	.	-
chr1	102043201	102049571	L1Md_F2	.	-
chr1	102086175	102092922	L1Md_T	.	-
chr1	102249557	102256600	L1Md_A	.	-
chr1	102520949	102527138	L1Md_A	.	-
chr1	102599233	102605808	L1Md_A	.	-
chr1	103111205	103117987	L1Md_A	.	-
chr1	103403620	103409809	L1Md_A	.	-
chr1	103413247	103419883	L1Md_T	.	-
chr1	103506100	103512172	L1_Mus1	.	+
chr1	103892163	103898244	L1Md_T	.	-
chr1	103919934	103926511	L1Md_A	.	-
chr1	104266826	104273061	L1Md_T	.	-
chr1	104273776	104280137	L1Md_T	.	-
chr1	104382953	104389118	L1Md_A	.	-
chr1	104962615	104969607	L1Md_A	.	-
chr1	105013752	105021026	L1Md_T	.	-
chr1	105021025	105027382	L1Md_F2	.	-
chr1	105471342	105477743	L1Md_F3	.	-
chr1	105533442	105539640	L1Md_F3	.	-
chr1	105833369	105839619	L1Md_T	.	-
chr1	106112984	106119665	L1Md_T	.	-
chr1	106293755	106300742	L1Md_A	.	-
chr1	106848865	106855498	L1Md_T	.	-
chr1	107026866	107033738	Lx3B	.	+
chr1	107035320	107041388	L1Md_T	.	+
chr1	107120967	107127213	L1Md_T	.	-
chr1	107175128	107181312	L1Md_F3	.	-
chr1	107202718	107209560	L1Md_T	.	-
chr1	107233760	107239892	L1Md_F2	.	-
chr1	107293072	107299733	L1Md_F2	.	-
chr1	107822786	107828917	L1Md_T	.	+
chr1	107919995	107926458	L1Md_T	.	-
chr1	108287434	108293620	L1Md_T	.	-
chr1	108321469	108328549	L1Md_T	.	-
chr1	108517946	108524134	L1Md_T	.	-
chr1	109264206	109270401	L1Md_T	.	-
chr1	109343469	109349899	L1Md_T	.	-
chr1	109405246	109411503	L1Md_A	.	-
chr1	109724082	109730452	L1Md_T	.	-
chr1	110288454	110294851	L1Md_F2	.	-
chr1	110541860	110548064	L1Md_T	.	-
chr1	110678055	110684156	L1Md_F2	.	-
chr1	110993691	110999834	L1Md_F2	.	-
chr1	111272601	111278992	L1Md_T	.	-
chr1	111362386	111368535	L1_Mus1	.	-
chr1	111429820	111436018	L1Md_T	.	-
chr1	111918840	111925169	L1Md_F2	.	-
chr1	112214102	112220737	L1Md_T	.	-
chr1	112550494	112557113	L1Md_A	.	-
chr1	112816195	112822468	L1Md_T	.	-
chr1	113051066	113057249	L1Md_A	.	+
chr1	113183818	113190011	L1Md_T	.	-
chr1	113744587	113750948	L1Md_A	.	-
chr1	113757248	113763493	L1Md_F2	.	-
chr1	114029505	114036117	L1Md_A	.	-
chr1	114128275	114134886	L1Md_A	.	-
chr1	114176643	114183955	L1Md_T	.	-
chr1	114223881	114230344	L1Md_T	.	-
chr1	114270734	114276817	L1Md_T	.	-
chr1	114340318	114346433	L1_Mus3	.	+
chr1	114393096	114399265	L1Md_F3	.	-
chr1	114557305	114563416	L1Md_T	.	+
chr1	114615565	114621725	L1Md_F3	.	-
chr1	114764510	114771171	L1Md_T	.	-
chr1	114802334	114809398	L1Md_T	.	-
chr1	115075780	115082134	L1_Mus2	.	-
chr1	115302065	115308344	L1Md_T	.	-
chr1	115346655	115353240	L1_Mus2	.	-
chr1	115755835	115762308	L1Md_F2	.	-
chr1	116019064	116025218	L1Md_F2	.	-
chr1	116047341	116053717	L1Md_F2	.	-
chr1	116356730	116363586	L1Md_T	.	-
chr1	116506468	116512637	Lx	.	-
chr1	116833225	116839405	L1Md_F2	.	-
chr1	116855476	116862552	L1Md_T	.	-
chr1	116897245	116903428	L1Md_A	.	-
chr1	117253581	117259900	L1Md_T	.	+
chr1	117369775	117376630	L1Md_T	.	-
chr1	117400963	117407169	L1Md_T	.	-
chr1	117427980	117434439	L1Md_T	.	-
chr1	117615938	117622140	L1Md_F2	.	-
chr1	117719523	117725693	L1Md_T	.	-
chr1	117875551	117881951	L1Md_A	.	-
chr1	117918843	117924958	L1Md_T	.	-
chr1	117940384	117946701	L1Md_F2	.	-
chr1	118054343	118060971	L1_Mus1	.	+
chr1	118108789	118115257	L1Md_F2	.	-
chr1	118122113	118128852	L1Md_T	.	-
chr1	118242231	118248449	L1Md_F2	.	-
chr1	118581793	118588576	L1Md_A	.	-
chr1	120993989	121000000	L1Md_T	.	+
chr1	121203638	121209838	L1Md_A	.	+
chr1	121622385	121628573	L1Md_T	.	-
chr1	121858323	121864452	L1Md_F2	.	-
chr1	122031534	122037929	L1Md_T	.	-
chr1	122652022	122658209	L1Md_T	.	-
chr1	122671762	122677961	L1Md_T	.	-
chr1	122766143	122773747	L1Md_A	.	-
chr1	124965966	124972396	L1Md_T	.	-
chr1	125090984	125097315	L1Md_T	.	-
chr1	125355550	125362787	L1Md_A	.	-
chr1	126663689	126670162	L1Md_T	.	-
chr1	126767502	126773903	L1Md_T	.	-
chr1	126882898	126889076	L1Md_F2	.	-
chr1	128483879	128489944	L1Md_T	.	-
chr1	128846777	128853327	L1Md_A	.	-
chr1	129330995	129337404	L1Md_T	.	-
chr1	129696899	129703060	L1Md_F2	.	-
chr1	129767890	129774083	L1Md_A	.	-
chr1	130000937	130007119	L1Md_F2	.	-
chr1	130031827	130038398	L1Md_A	.	-
chr1	130105637	130111953	L1Md_F2	.	-
chr1	130318643	130324936	L1Md_T	.	-
chr1	130557088	130563307	L1Md_A	.	-
chr1	131302114	131308924	L1Md_T	.	-
chr1	131371904	131378081	L1Md_T	.	-
chr1	137149645	137156435	L1Md_A	.	-
chr1	137338859	137345503	L1Md_T	.	-
chr1	137710020	137716602	L1Md_A	.	-
chr1	138050116	138056359	L1Md_F2	.	-
chr1	138305466	138312353	L1Md_T	.	-
chr1	138865913	138872318	L1Md_A	.	-
chr1	139116513	139122778	L1Md_T	.	-
chr1	139540340	139546923	L1Md_A	.	-
chr1	139644146	139650337	L1Md_T	.	-
chr1	139663816	139669984	L1Md_F2	.	-
chr1	140311906	140318150	L1Md_T	.	-
chr1	140642809	140649056	L1Md_T	.	-
chr1	140904016	140910298	L1Md_T	.	-
chr1	141189694	141195747	L1Md_T	.	+
chr1	141552763	141559022	L1Md_T	.	-
chr1	141800715	141806881	L1Md_F2	.	+
chr1	142029722	142036033	L1Md_T	.	-
chr1	143021140	143027347	L1Md_A	.	-
chr1	143325876	143332486	L1Md_A	.	-
chr1	143505785	143512223	L1Md_T	.	-
chr1	143711067	143717187	L1Md_T	.	-
chr1	143890429	143896616	L1Md_A	.	-
chr1	143965037	143971636	L1Md_A	.	-
chr1	144046098	144052357	L1Md_F2	.	+
chr1	144458237	144464379	L1Md_A	.	-
chr1	144580114	144586215	L1Md_F2	.	-
chr1	145150023	145156480	L1Md_F2	.	-
chr1	145249025	145255500	L1Md_T	.	-
chr1	145444462	145450479	L1Md_A	.	-
chr1	145469918	145476169	L1Md_T	.	-
chr1	145819107	145825560	L1Md_T	.	-
chr1	145943205	145949344	L1Md_F2	.	-
chr1	146018388	146024791	L1Md_A	.	-
chr1	146131697	146137893	L1_Mus3	.	+
chr1	146148385	146154557	L1Md_A	.	-
chr1	146604074	146610337	L1Md_T	.	-
chr1	146618148	146624314	L1_Mus3	.	+
chr1	146816492	146822726	L1Md_F3	.	-
chr1	146863358	146869513	L1Md_T	.	-
chr1	147333398	147339571	L1Md_T	.	-
chr1	147348634	147354797	L1Md_F2	.	-
chr1	147624574	147630701	L1Md_F3	.	-
chr1	148074929	148082136	L1Md_A	.	-
chr1	148125606	148131836	L1Md_T	.	-
chr1	148212335	148218555	L1Md_T	.	-
chr1	148296036	148302353	L1Md_T	.	-
chr1	148515727	148522362	L1Md_T	.	-
chr1	148524804	148530978	L1Md_F3	.	-
chr1	148542111	148548323	L1Md_T	.	-
chr1	148877937	148884314	L1Md_A	.	-
chr1	150232434	150238437	L1Md_T	.	+
chr1	150354351	150360491	L1Md_F2	.	-
chr1	154132000	154138175	L1Md_F2	.	-
chr1	154338989	154345033	L1Md_F2	.	-
chr1	155263396	155269678	L1Md_F2	.	-
chr1	156357053	156363249	L1Md_F3	.	-
chr1	157606766	157613386	L1Md_A	.	-
chr1	157844724	157850905	L1_Mus1	.	+
chr1	157877240	157884030	L1Md_A	.	-
chr1	158331519	158337584	L1Md_T	.	+
chr1	158582552	158588731	L1Md_T	.	-
chr1	158642586	158648799	L1Md_T	.	-
chr1	159708467	159714640	L1Md_T	.	-
chr1	162114254	162120543	L1Md_T	.	-
chr1	162264033	162270615	L1Md_A	.	-
chr1	162756142	162762301	L1Md_F3	.	-
chr1	163799166	163805338	L1Md_F2	.	-
chr1	164723806	164730175	L1Md_A	.	-
chr1	164736595	164743045	L1Md_T	.	-
chr1	165255527	165261897	L1Md_F2	.	-
chr1	165444941	165451154	L1Md_T	.	-
chr1	165526614	165532887	L1Md_T	.	+
chr1	166418521	166424968	L1Md_T	.	-
chr1	166469174	166475502	L1Md_T	.	-
chr1	166540907	166547057	L1Md_A	.	-
chr1	167474802	167481006	L1Md_A	.	-
chr1	168611638	168617884	L1Md_T	.	-
chr1	168623215	168629840	L1Md_T	.	-
chr1	168643554	168650117	L1Md_T	.	-
chr1	168853467	168859494	L1Md_T	.	-
chr1	169107246	169113402	L1Md_A	.	-
chr1	170256170	170262366	L1Md_T	.	-
chr1	172878606	172885142	L1Md_A	.	-
chr1	173156240	173162437	L1Md_A	.	-
chr1	173254416	173261207	L1Md_A	.	-
chr1	173551046	173557219	L1Md_F2	.	-
chr1	173787284	173793627	L1Md_T	.	-
chr1	174275570	174281836	L1Md_T	.	-
chr1	174707875	174714036	L1Md_A	.	-
chr1	175008241	175015403	L1Md_A	.	-
chr1	175339014	175345503	L1Md_T	.	-
chr1	176855987	176862099	L1Md_F2	.	-
chr1	176893323	176899898	L1Md_A	.	-
chr1	177213043	177219469	L1Md_T	.	-
chr1	177831055	177837474	L1Md_F2	.	-
chr1	177865254	177871462	L1Md_F2	.	-
chr1	177888556	177894735	L1_Mus1	.	-
chr1	177929390	177935793	L1Md_T	.	-
chr1	177963285	177970032	L1Md_F2	.	-
chr1	178004476	178010906	L1Md_T	.	-
chr1	178032981	178039170	L1Md_F2	.	-
chr1	184148499	184155276	L1Md_T	.	-
chr1	185704530	185710894	L1Md_F2	.	-
chr1	186077365	186083701	L1Md_F2	.	-
chr1	186104171	186110565	L1Md_T	.	-
chr1	186591934	186598142	L1Md_T	.	-
chr1	187392736	187398968	L1Md_T	.	+
chr1	188335790	188342701	L1Md_T	.	-
chr1	189445783	189451789	L1Md_A	.	-
chr1	189463109	189469162	L1_Mus1	.	+
chr1	192571647	192578118	L1Md_T	.	-
chr1	193803965	193810130	L1Md_A	.	-
chr1	193810196	193816418	L1Md_F2	.	-
chr1	194531347	194537464	L1Md_F2	.	-
chr1	195049714	195056690	L1Md_A	.	-
chr10	3576842	3583117	L1Md_T	.	-
chr10	3608613	3614940	L1_Mus1	.	+
chr10	4831533	4837930	L1Md_A	.	-
chr10	4901028	4907096	L1Md_F2	.	-
chr10	4911269	4917538	L1Md_T	.	+
chr10	5426785	5433053	L1_Mus1	.	+
chr10	5957364	5963576	L1Md_F2	.	-
chr10	6250009	6256252	L1_Mus1	.	+
chr10	6533217	6539347	L1_Mus2	.	+
chr10	6946583	6952825	L1_Mus2	.	+
chr10	7243983	7250349	L1Md_F2	.	-
chr10	8144816	8151042	L1Md_T	.	-
chr10	9985967	9992179	L1Md_A	.	-
chr10	10012172	10018372	L1Md_F3	.	-
chr10	10078975	10085178	L1Md_T	.	-
chr10	10141099	10147283	L1Md_A	.	-
chr10	10566935	10573372	L1Md_T	.	-
chr10	11370667	11376903	L1Md_T	.	-
chr10	11525053	11531235	L1Md_T	.	-
chr10	11652032	11658372	L1Md_F2	.	-
chr10	11788321	11794521	L1Md_T	.	-
chr10	11951432	11957602	L1Md_F3	.	-
chr10	14827367	14833608	L1Md_F2	.	-
chr10	15050454	15056610	L1Md_F2	.	-
chr10	15336235	15342811	L1Md_A	.	-
chr10	15381156	15387479	L1Md_A	.	-
chr10	15464314	15470699	L1Md_A	.	-
chr10	15528546	15534612	L1Md_T	.	-
chr10	15566766	15573740	L1Md_A	.	-
chr10	15595039	15601383	L1Md_A	.	-
chr10	15619557	15626950	L1Md_A	.	-
chr10	15634814	15640817	L1Md_Gf	.	+
chr10	15774598	15781142	L1Md_A	.	-
chr10	15890514	15896778	L1Md_T	.	-
chr10	16015373	16021664	L1_Mus1	.	+
chr10	16431155	16437322	L1Md_F3	.	-
chr10	16771380	16778040	L1Md_T	.	-
chr10	18750780	18756791	L1Md_F2	.	-
chr10	19772161	19778328	L1Md_T	.	-
chr10	19979181	19985628	L1Md_T	.	-
chr10	20643293	20649449	L1Md_T	.	-
chr10	22229650	22235673	L1_Mus2	.	+
chr10	22245607	22251931	L1Md_T	.	-
chr10	22329151	22335190	L1_Mus1	.	+
chr10	22419894	22425903	L1_Mus2	.	+
chr10	22435824	22442148	L1Md_T	.	-
chr10	22797265	22803714	L1Md_T	.	-
chr10	22935758	22942190	L1Md_T	.	-
chr10	22966538	22972983	L1Md_F2	.	-
chr10	23469586	23475982	L1Md_T	.	-
chr10	25545229	25551522	L1Md_F2	.	-
chr10	25663889	25670054	L1Md_A	.	-
chr10	25792674	25798800	L1Md_F2	.	-
chr10	25934428	25943115	L1Md_T	.	-
chr10	27353564	27360513	L1Md_A	.	-
chr10	27689799	27696044	L1_Mus3	.	+
chr10	27812547	27819961	L1Md_A	.	-
chr10	27958754	27964969	L1Md_F2	.	-
chr10	29090728	29096934	L1Md_F3	.	-
chr10	29434738	29441133	L1Md_A	.	-
chr10	29767860	29774113	L1Md_T	.	-
chr10	30216014	30222102	L1Md_T	.	+
chr10	30859305	30865440	L1Md_F3	.	-
chr10	30930703	30936739	Lx	.	-
chr10	31666650	31673175	L1Md_T	.	-
chr10	31755336	31761501	L1Md_F2	.	-
chr10	31815834	31822071	L1Md_F2	.	-
chr10	31879766	31886108	L1Md_T	.	-
chr10	31920050	31926507	L1_Mus3	.	-
chr10	32039727	32045991	L1Md_T	.	-
chr10	32175985	32182442	L1Md_T	.	-
chr10	32363452	32369549	Lx	.	-
chr10	32451822	32458216	L1_Mus2	.	+
chr10	32607602	32613703	L1_Mus4	.	-
chr10	32816686	32823646	L1Md_T	.	-
chr10	32918528	32924796	L1Md_T	.	-
chr10	32927932	32934091	L1Md_F2	.	-
chr10	32965977	32972704	L1Md_T	.	-
chr10	33036314	33042617	L1_Mus1	.	+
chr10	33262812	33269033	L1Md_T	.	-
chr10	33502858	33509333	L1Md_T	.	-
chr10	33572280	33578630	L1Md_A	.	-
chr10	33636861	33643244	L1Md_T	.	-
chr10	33655476	33661634	L1Md_F2	.	-
chr10	33739649	33745810	L1_Mus1	.	-
chr10	34434420	34440544	L1Md_T	.	+
chr10	34491250	34497453	L1_Mus2	.	-
chr10	34639573	34646187	L1Md_F2	.	-
chr10	34780673	34787020	L1_Mus3	.	-
chr10	34800579	34806764	L1Md_F2	.	-
chr10	34958255	34964843	L1_Mus2	.	-
chr10	35310087	35316090	L1Md_A	.	+
chr10	35515304	35521932	L1Md_T	.	-
chr10	35553533	35559724	L1_Mus2	.	-
chr10	35613436	35619440	L1Md_F2	.	-
chr10	35668816	35675168	L1Md_T	.	-
chr10	35676480	35683295	L1Md_A	.	+
chr10	36005296	36011429	L1_Mus2	.	-
chr10	36130176	36136578	L1Md_A	.	-
chr10	36219417	36225656	L1Md_F2	.	-
chr10	36361283	36367522	L1_Mus3	.	-
chr10	36458725	36464759	L1_Mus4	.	-
chr10	37701743	37708606	L1Md_T	.	-
chr10	37730090	37736412	L1Md_A	.	-
chr10	37751576	37757612	L1_Mus2	.	-
chr10	37827638	37833855	L1_Mus3	.	+
chr10	37964543	37971070	L1Md_T	.	-
chr10	37979821	37986563	L1Md_F2	.	-
chr10	38023268	38029410	L1Md_F2	.	-
chr10	38218434	38224854	L1Md_T	.	-
chr10	38258165	38264578	L1Md_T	.	-
chr10	38280837	38287036	L1_Mus4	.	-
chr10	38322241	38328301	L1Md_F2	.	-
chr10	38449191	38455192	L1_Mus2	.	+
chr10	38736810	38743184	L1Md_A	.	-
chr10	38766505	38773320	L1Md_T	.	-
chr10	38840817	38847019	L1Md_T	.	-
chr10	38932635	38938715	L1Md_T	.	+
chr10	38951092	38957425	L1Md_A	.	-
chr10	39283085	39289462	L1Md_F2	.	-
chr10	40044621	40050783	L1Md_F3	.	-
chr10	40692166	40698323	Lx	.	-
chr10	40973197	40979347	L1Md_F2	.	-
chr10	44222041	44228493	L1Md_F2	.	-
chr10	45531132	45537456	L1Md_T	.	-
chr10	45687968	45694128	L1Md_A	.	-
chr10	46460972	46467277	L1_Mus4	.	-
chr10	46580247	46587847	L1Md_A	.	-
chr10	46806185	46812497	L1Md_T	.	-
chr10	46912984	46919347	L1Md_T	.	-
chr10	46966691	46974689	L1Md_A	.	-
chr10	47558775	47564940	L1Md_F2	.	-
chr10	47574222	47580405	L1Md_A	.	-
chr10	47663574	47669952	L1Md_A	.	-
chr10	47799420	47805841	L1Md_T	.	-
chr10	47896994	47903234	L1Md_F2	.	-
chr10	48199532	48205722	L1Md_T	.	-
chr10	48382353	48388822	L1Md_T	.	-
chr10	48514988	48521404	Lx3_Mus	.	+
chr10	48596265	48603074	L1Md_A	.	-
chr10	48677333	48683746	L1Md_A	.	-
chr10	48715976	48722473	L1Md_F2	.	-
chr10	48825485	48832254	L1Md_A	.	-
chr10	49282782	49289039	L1_Mus2	.	-
chr10	49823496	49829795	L1Md_T	.	+
chr10	49887082	49893226	L1Md_F2	.	-
chr10	49967306	49973333	L1Md_A	.	-
chr10	50082957	50089253	L1Md_F2	.	-
chr10	50178469	50184882	L1Md_A	.	-
chr10	50227548	50233595	L1_Mus2	.	+
chr10	50511361	50517522	L1Md_F2	.	-
chr10	50548826	50555000	L1Md_T	.	-
chr10	50673091	50679524	L1Md_T	.	-
chr10	50808786	50814870	L1Md_F2	.	-
chr10	51210664	51217576	L1Md_F2	.	-
chr10	51223082	51229251	L1Md_A	.	-
chr10	51470125	51476230	L1Md_T	.	-
chr10	51576365	51582505	L1Md_T	.	-
chr10	51985055	51991503	L1Md_T	.	-
chr10	51992733	51999344	L1Md_A	.	-
chr10	52108888	52115269	L1Md_T	.	-
chr10	52134611	52141122	L1Md_A	.	-
chr10	52445137	52451393	L1Md_F2	.	-
chr10	52548622	52555018	L1Md_F2	.	-
chr10	52603610	52609855	L1Md_F2	.	-
chr10	52760974	52767200	L1Md_T	.	-
chr10	52944927	52951386	L1Md_T	.	-
chr10	53245371	53251667	L1Md_T	.	-
chr10	53829468	53835649	L1Md_F2	.	-
chr10	53893637	53900364	L1Md_A	.	-
chr10	54142163	54148959	L1Md_A	.	-
chr10	54613346	54619921	L1Md_T	.	-
chr10	54901722	54908189	L1Md_T	.	-
chr10	55015423	55021771	L1Md_F2	.	-
chr10	55664112	55670358	L1Md_F2	.	-
chr10	56138132	56144328	L1Md_A	.	-
chr10	56250469	56257113	L1Md_T	.	-
chr10	56618268	56624422	L1Md_F2	.	-
chr10	56700976	56708165	L1Md_A	.	-
chr10	57023465	57029860	L1Md_T	.	-
chr10	57326933	57333999	L1Md_T	.	-
chr10	57334910	57340982	L1_Mus1	.	-
chr10	58719594	58725800	L1Md_F2	.	-
chr10	58774705	58780906	L1Md_F2	.	-
chr10	59027232	59035028	L1Md_A	.	-
chr10	63214428	63220606	L1Md_T	.	-
chr10	63774002	63780417	L1Md_A	.	-
chr10	64202103	64208108	L1Md_T	.	-
chr10	65094224	65100406	L1Md_A	.	-
chr10	65166266	65172629	L1Md_T	.	-
chr10	65383214	65389869	L1Md_T	.	-
chr10	65569200	65575413	L1Md_T	.	-
chr10	65656997	65663648	L1Md_T	.	-
chr10	65674096	65680242	L1Md_F3	.	-
chr10	65823649	65830005	L1Md_T	.	-
chr10	66462436	66469014	L1Md_T	.	-
chr10	68474829	68481027	L1Md_F2	.	-
chr10	69050329	69056581	L1Md_T	.	-
chr10	69229452	69236102	L1Md_T	.	-
chr10	71509534	71515899	L1Md_A	.	-
chr10	71559504	71565833	L1Md_A	.	-
chr10	71577896	71584183	L1Md_T	.	-
chr10	71585178	71591843	L1Md_T	.	-
chr10	71818379	71824954	L1Md_A	.	-
chr10	71849594	71855829	L1Md_T	.	-
chr10	72250004	72256198	L1Md_T	.	-
chr10	72931869	72938254	L1Md_T	.	-
chr10	72961573	72967711	L1Md_F2	.	-
chr10	73576354	73583126	L1Md_A	.	-
chr10	73595800	73602207	L1Md_A	.	-
chr10	73880517	73886712	L1Md_F2	.	-
chr10	74152776	74159170	L1Md_T	.	-
chr10	74420083	74426560	L1_Mus1	.	-
chr10	74433316	74439528	L1Md_T	.	-
chr10	74668978	74675429	L1Md_F2	.	-
chr10	76519197	76525271	L1Md_F2	.	-
chr10	78637039	78643263	L1Md_F2	.	-
chr10	78803506	78810357	L1Md_T	.	-
chr10	78926064	78932533	L1Md_F2	.	-
chr10	78993487	78999637	L1Md_F3	.	-
chr10	79331051	79337619	L1Md_A	.	-
chr10	79368251	79374362	L1Md_F2	.	-
chr10	81731448	81737629	L1Md_F2	.	-
chr10	81890540	81896720	L1Md_F2	.	-
chr10	82389112	82395564	L1Md_T	.	-
chr10	82714725	82720953	Lx	.	-
chr10	86116662	86122822	L1Md_F2	.	-
chr10	86234063	86240153	L1Md_T	.	+
chr10	87064880	87071515	L1Md_T	.	-
chr10	87131599	87137829	L1Md_F2	.	-
chr10	87174237	87180836	L1Md_A	.	-
chr10	89958738	89964932	L1Md_A	.	-
chr10	90174514	90180678	L1Md_F2	.	-
chr10	91252237	91258512	L1Md_T	.	-
chr10	91304310	91310499	L1Md_F2	.	-
chr10	91775973	91782253	L1Md_T	.	-
chr10	91928802	91935229	L1Md_A	.	-
chr10	92803219	92809459	L1Md_T	.	-
chr10	92909112	92915484	L1Md_A	.	-
chr10	93054194	93060565	L1Md_A	.	-
chr10	93409605	93416001	L1Md_T	.	-
chr10	96505831	96512234	L1Md_T	.	-
chr10	96667712	96674189	L1Md_T	.	-
chr10	97065820	97072089	L1_Mus4	.	-
chr10	97180053	97186265	L1Md_T	.	-
chr10	97659822	97665985	L1Md_F3	.	-
chr10	97755008	97761219	L1Md_T	.	-
chr10	97855310	97861546	L1Md_A	.	-
chr10	98160790	98167050	L1Md_T	.	-
chr10	98544438	98551083	L1Md_T	.	-
chr10	99067852	99074272	L1Md_T	.	-
chr10	99661989	99668283	L1Md_T	.	-
chr10	99718953	99725386	L1Md_A	.	-
chr10	99733360	99740448	L1Md_T	.	-
chr10	99805106	99811365	L1_Mus3	.	+
chr10	99884884	99891296	L1Md_A	.	-
chr10	100315773	100321811	L1Md_F3	.	-
chr10	100675355	100681582	L1Md_T	.	-
chr10	100804676	100810938	L1Md_F2	.	-
chr10	100908359	100914446	L1_Mus3	.	-
chr10	101341697	101347808	L1Md_T	.	-
chr10	101445678	101452033	L1Md_A	.	-
chr10	101624769	101631189	L1Md_A	.	-
chr10	102426902	102433167	L1Md_T	.	-
chr10	103207555	103214152	L1Md_T	.	-
chr10	103512927	103519133	L1Md_A	.	-
chr10	103569397	103575593	L1Md_A	.	-
chr10	103634780	103641212	L1Md_A	.	-
chr10	103678646	103685056	L1Md_T	.	-
chr10	103704359	103710677	L1Md_F3	.	-
chr10	103747912	103754564	L1Md_T	.	-
chr10	103936677	103942801	L1Md_A	.	-
chr10	104539654	104546120	L1Md_T	.	-
chr10	104748100	104754866	L1Md_A	.	-
chr10	105918867	105925652	L1Md_A	.	-
chr10	106087843	106094198	L1Md_T	.	-
chr10	106206520	106212583	L1Md_T	.	+
chr10	106265706	106272452	L1Md_F2	.	-
chr10	106436081	106442698	L1Md_A	.	-
chr10	106449474	106455640	L1Md_A	.	-
chr10	106529611	106536292	L1Md_A	.	-
chr10	107326649	107333192	L1Md_A	.	-
chr10	107554558	107560787	L1Md_T	.	-
chr10	107845370	107851989	L1Md_A	.	+
chr10	109614656	109620814	L1Md_F3	.	-
chr10	110008981	110015605	L1Md_A	.	-
chr10	110846882	110852891	L1Md_A	.	+
chr10	112015718	112021870	L1Md_A	.	-
chr10	112113735	112120075	L1Md_F2	.	-
chr10	112167314	112174741	L1Md_T	.	-
chr10	112512639	112518792	L1Md_F2	.	-
chr10	112598565	112604842	L1Md_A	.	-
chr10	112698154	112704207	L1Md_Gf	.	+
chr10	112865991	112872411	L1Md_T	.	-
chr10	113382951	113389353	L1Md_A	.	-
chr10	113986374	113992525	L1Md_F3	.	-
chr10	114526153	114532531	L1Md_T	.	-
chr10	116164835	116171011	L1Md_F3	.	-
chr10	118358925	118365011	L1Md_F3	.	-
chr10	118690250	118696712	L1Md_T	.	-
chr10	119281147	119287750	L1Md_T	.	-
chr10	119763991	119770247	L1Md_A	.	-
chr10	121938490	121944981	L1Md_T	.	-
chr10	122081884	122088155	L1_Mus3	.	-
chr10	122107462	122114667	L1Md_A	.	-
chr10	122152865	122159243	L1Md_A	.	-
chr10	123063782	123069951	L1Md_F2	.	-
chr10	123490591	123497165	L1Md_A	.	-
chr10	123921994	123928228	L1Md_F2	.	-
chr10	125819527	125825930	L1Md_A	.	-
chr10	126189542	126195846	L1Md_T	.	-
chr10	126302999	126309141	L1Md_F2	.	-
chr10	129015405	129021712	L1Md_F2	.	-
chr10	129141998	129148368	L1Md_A	.	-
chr10	129446411	129452675	L1Md_T	.	-
chr10	129587329	129594143	L1Md_T	.	-
chr10	130038949	130045413	L1Md_T	.	-
chr10	130195185	130201332	L1Md_T	.	-
chr10	130218199	130224417	L1Md_A	.	-
chr10	130513726	130519872	Lx3_Mus	.	-
chr11	6791834	6798059	L1Md_F2	.	-
chr11	7308764	7314835	L1_Mus3	.	-
chr11	7395921	7402035	L1Md_F2	.	-
chr11	7714795	7720993	L1Md_T	.	-
chr11	7920755	7927607	L1Md_T	.	-
chr11	8180420	8186637	Lx	.	+
chr11	9099851	9106041	L1Md_F3	.	-
chr11	9358829	9365481	L1Md_A	.	-
chr11	9744084	9750470	L1Md_A	.	-
chr11	9833197	9839294	L1_Mus2	.	+
chr11	10088698	10094868	L1Md_T	.	-
chr11	10211138	10217224	L1Md_F3	.	-
chr11	10263682	10269753	L1Md_F2	.	-
chr11	10429407	10435900	L1_Mus1	.	+
chr11	10470618	10476766	L1Md_F2	.	-
chr11	10851456	10857661	L1Md_A	.	-
chr11	10879283	10885522	L1Md_T	.	-
chr11	10933712	10939767	L1Md_F2	.	+
chr11	11042833	11049227	L1Md_T	.	-
chr11	11141623	11148076	L1Md_T	.	-
chr11	11287224	11293500	L1Md_T	.	+
chr11	12139511	12146091	L1Md_A	.	-
chr11	12772477	12778603	L1Md_F2	.	-
chr11	12878452	12884807	L1_Mus1	.	+
chr11	12963833	12970008	L1Md_F2	.	-
chr11	13309179	13316232	L1Md_T	.	-
chr11	13345850	13352078	L1Md_T	.	-
chr11	13505751	13512158	L1Md_F2	.	-
chr11	13566767	13572850	Lx3C	.	-
chr11	13615249	13621726	L1Md_T	.	+
chr11	13756360	13762521	L1Md_F2	.	-
chr11	14048010	14054065	L1Md_F3	.	-
chr11	14121836	14128301	L1Md_T	.	-
chr11	14571672	14577727	L1_Mus3	.	-
chr11	14862656	14868901	L1Md_F2	.	-
chr11	14988393	14994436	L1_Mus3	.	+
chr11	15187053	15193255	L1Md_A	.	-
chr11	15791104	15797281	L1Md_F2	.	-
chr11	15939267	15945456	L1Md_A	.	-
chr11	15957146	15963630	L1_Mus2	.	+
chr11	16003441	16009566	L1Md_F2	.	-
chr11	17401330	17407736	L1Md_A	.	-
chr11	17430768	17437002	L1_Mus1	.	-
chr11	17511806	17518399	L1Md_T	.	-
chr11	17875363	17881616	L1_Mus2	.	+
chr11	18046015	18052722	L1Md_T	.	-
chr11	18078488	18084627	L1Md_T	.	-
chr11	18773606	18780063	L1Md_T	.	-
chr11	18780647	18786720	L1_Mus1	.	+
chr11	19209514	19215722	L1_Mus1	.	+
chr11	22356457	22362461	L1_Mus2	.	+
chr11	23834747	23841180	L1Md_T	.	-
chr11	24562453	24568663	L1_Mus3	.	+
chr11	24590677	24596999	L1Md_T	.	-
chr11	24805476	24811906	L1Md_T	.	-
chr11	24875659	24882253	L1Md_T	.	-
chr11	25557145	25563448	L1Md_A	.	-
chr11	25719422	25725491	L1_Mus3	.	+
chr11	26221144	26227243	L1Md_F2	.	-
chr11	26461459	26467841	L1Md_T	.	-
chr11	26743196	26749669	Lx2	.	+
chr11	27008585	27014934	L1_Mus1	.	+
chr11	27356889	27363056	L1Md_T	.	-
chr11	27382648	27389454	L1Md_T	.	-
chr11	27573053	27579232	L1Md_A	.	-
chr11	27874001	27880557	Lx2	.	-
chr11	27912631	27919187	Lx2	.	-
chr11	28234063	28240322	L1Md_T	.	-
chr11	28347405	28353805	L1Md_T	.	-
chr11	28442483	28448877	L1_Mus2	.	+
chr11	28772457	28778512	L1_Mus1	.	-
chr11	28871342	28877731	L1Md_F2	.	-
chr11	28969041	28975216	L1Md_F2	.	-
chr11	29063931	29070125	L1Md_F3	.	-
chr11	29081931	29088080	L1Md_T	.	-
chr11	30065565	30071966	L1Md_A	.	-
chr11	30408029	30414369	L1Md_F2	.	-
chr11	30735570	30741852	L1Md_F2	.	-
chr11	31011568	31017759	L1Md_F2	.	-
chr11	31149701	31155886	L1Md_A	.	-
chr11	37286227	37292437	L1Md_F2	.	-
chr11	37752441	37758534	L1Md_T	.	+
chr11	38026311	38032536	L1_Mus3	.	+
chr11	38208930	38214967	L1Md_F2	.	-
chr11	38247097	38254156	L1Md_T	.	-
chr11	38902651	38909645	L1Md_A	.	-
chr11	40230707	40237270	L1Md_A	.	-
chr11	40242835	40249504	L1Md_T	.	-
chr11	40342135	40349335	L1Md_A	.	-
chr11	40413466	40420520	L1Md_T	.	-
chr11	40804138	40810399	L1Md_T	.	-
chr11	40838767	40845557	L1Md_A	.	-
chr11	40965597	40972103	L1Md_T	.	-
chr11	40985499	40991822	L1Md_T	.	-
chr11	41098357	41104577	L1Md_A	.	-
chr11	41105274	41111909	L1Md_T	.	-
chr11	41115565	41121740	L1Md_F2	.	-
chr11	41703922	41710497	L1Md_A	.	-
chr11	41733892	41740348	L1Md_F2	.	-
chr11	41878059	41885133	L1Md_T	.	-
chr11	42332688	42338854	L1Md_F2	.	-
chr11	43014117	43020322	L1Md_F2	.	-
chr11	43078907	43085058	L1Md_A	.	-
chr11	45095980	45102020	L1Md_T	.	-
chr11	45607981	45614085	L1Md_F3	.	-
chr11	45724792	45731282	L1Md_T	.	+
chr11	45769547	45776034	L1Md_T	.	+
chr11	46008121	46014575	L1Md_T	.	-
chr11	46598596	46605168	L1Md_A	.	-
chr11	46721442	46727760	L1Md_T	.	-
chr11	46759782	46766609	L1Md_T	.	-
chr11	46904874	46911255	L1Md_T	.	-
chr11	47461959	47468416	L1Md_T	.	-
chr11	48222063	48228248	L1Md_F2	.	-
chr11	48316082	48322297	L1Md_T	.	-
chr11	48529566	48536147	L1Md_A	.	-
chr11	48716251	48722644	L1Md_T	.	-
chr11	49296882	49302934	L1_Mus3	.	-
chr11	51018230	51024590	L1Md_A	.	-
chr11	54381425	54388547	L1Md_T	.	-
chr11	55664009	55670769	L1Md_A	.	-
chr11	55831326	55837523	L1Md_A	.	-
chr11	56177123	56183511	L1Md_A	.	-
chr11	56203815	56210302	L1Md_T	.	+
chr11	56226437	56233019	L1Md_A	.	-
chr11	56394226	56400452	L1Md_T	.	-
chr11	56800482	56807363	L1Md_T	.	-
chr11	58468956	58475506	L1Md_A	.	-
chr11	58511053	58517185	L1Md_F2	.	-
chr11	58557587	58563833	L1_Mus3	.	-
chr11	62968344	62974703	L1Md_A	.	-
chr11	63799342	63805658	L1Md_T	.	-
chr11	64568019	64574228	L1Md_A	.	-
chr11	66007304	66013431	L1Md_F2	.	+
chr11	66193006	66199186	L1Md_F2	.	-
chr11	71082755	71088960	L1Md_T	.	-
chr11	71309923	71315959	L1Md_F2	.	-
chr11	71376890	71384865	L1Md_A	.	-
chr11	71449083	71455242	L1Md_T	.	-
chr11	73363336	73369518	L1Md_A	.	-
chr11	73610773	73618187	L1Md_A	.	-
chr11	73622992	73629216	L1Md_F3	.	-
chr11	73695967	73702379	L1Md_F2	.	-
chr11	73826503	73833029	L1Md_A	.	-
chr11	74114427	74120564	L1_Mus3	.	-
chr11	74158071	74164400	L1_Mus1	.	-
chr11	74171396	74177568	L1Md_F3	.	-
chr11	74241363	74247642	L1_Mus1	.	+
chr11	74271765	74278077	L1_Mus1	.	+
chr11	80645684	80651694	L1Md_F2	.	-
chr11	83088969	83095208	L1Md_F2	.	-
chr11	89904070	89910537	L1Md_T	.	-
chr11	90579145	90585228	L1Md_T	.	-
chr11	92243791	92249898	L1Md_T	.	-
chr11	92594567	92600610	L1Md_A	.	+
chr11	93083422	93089673	L1Md_F2	.	-
chr11	93166252	93172416	L1Md_F2	.	-
chr11	93710695	93716912	L1Md_T	.	-
chr11	99882890	99890123	L1Md_A	.	-
chr11	104649230	104655580	L1Md_A	.	-
chr11	104808070	104814271	L1Md_F3	.	-
chr11	104886529	104892592	L1Md_F2	.	-
chr11	105705539	105711840	L1Md_T	.	-
chr11	108534410	108540598	L1Md_F3	.	-
chr11	108572963	108578988	L1_Mus1	.	+
chr11	108702101	108708442	L1_Mus4	.	+
chr11	110743613	110749998	L1Md_T	.	-
chr11	110789926	110796057	L1Md_A	.	-
chr11	111364203	111370380	L1Md_F2	.	-
chr11	112010959	112017099	L1Md_T	.	-
chr11	118381905	118388193	L1Md_F2	.	-
chr12	3067932	3074103	L1_Mus1	.	+
chr12	3102630	3108853	L1Md_F2	.	-
chr12	3619604	3625910	L1Md_F2	.	-
chr12	5479119	5485533	L1Md_T	.	-
chr12	5828521	5834717	L1Md_A	.	-
chr12	5898076	5904210	L1Md_F2	.	-
chr12	6061236	6067253	L1_Mus2	.	-
chr12	6077947	6084137	L1Md_T	.	-
chr12	6199904	6206295	L1Md_F2	.	-
chr12	6431584	6437917	L1Md_T	.	-
chr12	6606486	6612657	L1Md_A	.	-
chr12	6659502	6665902	L1_Mus1	.	+
chr12	6666623	6672823	L1Md_A	.	-
chr12	7179009	7185103	L1Md_F2	.	-
chr12	7393059	7399375	L1_Mus1	.	+
chr12	9184200	9190272	L1_Mus1	.	-
chr12	9407544	9413751	L1Md_F2	.	-
chr12	9635708	9642051	L1Md_F2	.	-
chr12	9677173	9683703	L1Md_T	.	-
chr12	10674044	10680173	L1Md_F2	.	-
chr12	11492225	11498355	L1Md_T	.	-
chr12	11697529	11703876	L1Md_F2	.	-
chr12	11953730	11960139	L1Md_A	.	-
chr12	11962335	11968652	Lx2B	.	-
chr12	12070052	12076157	L1_Mus1	.	+
chr12	12187804	12193927	L1Md_F2	.	-
chr12	13419471	13425917	L1Md_T	.	-
chr12	13568256	13574518	L1Md_F3	.	-
chr12	13757681	13763915	L1Md_T	.	-
chr12	13911561	13917695	L1Md_A	.	-
chr12	13991403	13998469	L1Md_T	.	-
chr12	14388447	14394883	L1Md_T	.	-
chr12	14449712	14455956	L1Md_T	.	-
chr12	14539372	14545778	L1Md_T	.	-
chr12	14603311	14609452	L1Md_F2	.	-
chr12	14669741	14675974	L1Md_T	.	-
chr12	14715842	14722069	L1Md_F2	.	-
chr12	14957734	14963989	L1Md_T	.	-
chr12	15055123	15061372	L1Md_T	.	-
chr12	15162444	15169228	L1_Mus2	.	+
chr12	15191477	15197670	L1Md_A	.	+
chr12	15253527	15259679	L1Md_A	.	-
chr12	15371747	15378178	L1Md_T	.	-
chr12	15622185	15628648	L1Md_T	.	-
chr12	15866016	15872391	L1Md_A	.	-
chr12	16408840	16415752	L1Md_T	.	-
chr12	16622733	16629139	L1Md_T	.	-
chr12	17818969	17824977	L1Md_T	.	-
chr12	18156750	18163362	L1Md_A	.	-
chr12	18253670	18259857	L1Md_F3	.	-
chr12	18339507	18345992	L1Md_T	.	-
chr12	20785541	20791893	L1Md_F2	.	-
chr12	21590374	21596556	L1_Mus3	.	-
chr12	21971966	21978113	L1Md_F3	.	-
chr12	22137898	22144070	L1Md_A	.	-
chr12	22225346	22231613	L1Md_T	.	-
chr12	22847389	22853542	L1Md_F3	.	-
chr12	23296614	23302782	L1Md_A	.	-
chr12	23460341	23466792	L1Md_T	.	-
chr12	24193326	24199525	L1Md_F3	.	-
chr12	24435164	24441365	L1Md_T	.	-
chr12	25772858	25778884	L1Md_F2	.	-
chr12	26048252	26054741	L1Md_T	.	+
chr12	27399936	27406406	L1Md_T	.	-
chr12	27715716	27721881	L1_Mus2	.	-
chr12	27897112	27903785	L1Md_T	.	-
chr12	30085010	30091461	L1Md_T	.	-
chr12	30146758	30152932	L1Md_T	.	-
chr12	30666198	30672272	L1_Mus4	.	-
chr12	30680633	30686888	L1Md_T	.	-
chr12	30801740	30808014	Lx6	.	+
chr12	31105561	31111886	L1Md_F3	.	-
chr12	32326331	32332874	L1Md_F2	.	-
chr12	32535130	32541502	L1Md_A	.	+
chr12	32744381	32750525	Lx5	.	-
chr12	33876387	33882559	L1Md_A	.	-
chr12	33993984	34000000	L1Md_A	.	-
chr12	34009471	34015761	L1_Mus1	.	+
chr12	34024378	34030508	L1Md_A	.	-
chr12	34260659	34266803	L1Md_F2	.	-
chr12	35273463	35279651	L1Md_F2	.	-
chr12	35347189	35353306	L1Md_T	.	-
chr12	35902804	35909050	L1Md_T	.	-
chr12	36278983	36285417	L1Md_T	.	-
chr12	36336150	36343042	L1Md_T	.	-
chr12	36414762	36420868	L1Md_T	.	-
chr12	37154779	37161567	L1Md_T	.	-
chr12	37204252	37210463	L1Md_T	.	-
chr12	37509336	37515400	L1Md_F2	.	-
chr12	37558874	37564964	L1_Mus2	.	-
chr12	37668123	37674327	L1Md_A	.	-
chr12	37734996	37741349	L1Md_F2	.	-
chr12	37961747	37968047	L1_Mus1	.	-
chr12	38037907	38044203	L1Md_T	.	-
chr12	38047611	38053887	L1Md_T	.	+
chr12	38249164	38255503	L1Md_F2	.	-
chr12	38346108	38352184	L1Md_F2	.	-
chr12	38472905	38479401	L1_Mus1	.	+
chr12	39359699	39365816	L1Md_A	.	-
chr12	40370817	40377498	L1Md_T	.	-
chr12	41136892	41143260	L1Md_A	.	-
chr12	42082530	42088858	L1Md_F2	.	-
chr12	42240666	42246847	L1Md_A	.	+
chr12	42560064	42566839	L1Md_T	.	-
chr12	42623397	42630024	L1Md_T	.	-
chr12	42739318	42746180	L1Md_T	.	-
chr12	43036640	43042907	L1Md_T	.	+
chr12	43343312	43349785	L1Md_T	.	-
chr12	43724249	43730672	L1Md_T	.	-
chr12	44255794	44261945	L1Md_A	.	-
chr12	44483087	44489209	L1Md_Gf	.	+
chr12	44646511	44652718	L1Md_A	.	-
chr12	44789517	44796018	L1Md_T	.	-
chr12	46274365	46280633	L1Md_F2	.	-
chr12	46293111	46299430	L1Md_F2	.	-
chr12	47055835	47062015	L1Md_F2	.	-
chr12	47354508	47360645	L1Md_T	.	-
chr12	47578972	47585650	L1Md_T	.	-
chr12	47608741	47615000	L1Md_F2	.	-
chr12	47826461	47832931	L1Md_F2	.	-
chr12	47859464	47866253	L1Md_A	.	-
chr12	48048335	48054538	L1Md_T	.	-
chr12	48088428	48095612	L1Md_F2	.	-
chr12	48245919	48252239	L1Md_T	.	-
chr12	48266777	48272981	L1Md_F2	.	-
chr12	48333066	48339376	L1_Mus1	.	+
chr12	48419175	48425475	L1Md_T	.	-
chr12	48664999	48671408	L1Md_A	.	-
chr12	48842958	48849585	L1Md_T	.	-
chr12	49051163	49057971	L1Md_T	.	-
chr12	49156042	49162311	L1Md_F2	.	-
chr12	49245166	49251850	L1Md_T	.	-
chr12	49310419	49316662	L1Md_F3	.	-
chr12	49435735	49442100	L1Md_F2	.	-
chr12	50242199	50248982	L1Md_A	.	-
chr12	50774843	50781179	L1Md_F2	.	-
chr12	52109807	52116449	L1Md_T	.	-
chr12	52157895	52164073	L1Md_T	.	-
chr12	52201111	52207764	L1Md_T	.	-
chr12	52216692	52223303	L1Md_A	.	-
chr12	55632615	55638687	L1Md_T	.	+
chr12	56578321	56584701	L1Md_A	.	-
chr12	57600079	57606136	L1Md_T	.	-
chr12	57815797	57822165	L1Md_A	.	-
chr12	57880818	57886830	L1Md_F2	.	-
chr12	57910745	57916994	L1Md_A	.	-
chr12	57935729	57941931	L1Md_T	.	-
chr12	58119797	58126215	L1Md_A	.	+
chr12	58188072	58194356	L1Md_T	.	-
chr12	58314106	58320117	L1Md_T	.	+
chr12	58348447	58354667	L1Md_F2	.	-
chr12	58487351	58493615	L1Md_T	.	-
chr12	58493627	58499870	L1Md_A	.	-
chr12	58700148	58706262	L1_Mus1	.	+
chr12	59318399	59324620	L1Md_F3	.	-
chr12	59448490	59454679	L1Md_F2	.	-
chr12	61097152	61103604	Lx3_Mus	.	+
chr12	61275857	61282481	Lx2B2	.	+
chr12	61363510	61370284	L1Md_A	.	-
chr12	61698951	61705608	L1Md_T	.	-
chr12	61756714	61763387	L1Md_T	.	-
chr12	61964501	61970800	L1Md_T	.	-
chr12	62055270	62061515	L1Md_A	.	-
chr12	62069810	62076277	L1Md_A	.	-
chr12	62162914	62169081	L1Md_F3	.	-
chr12	62176714	62183213	L1Md_T	.	+
chr12	62541751	62549877	L1Md_T	.	-
chr12	62959791	62966001	L1Md_T	.	+
chr12	63041825	63048296	L1Md_T	.	-
chr12	63065698	63071871	L1Md_F2	.	-
chr12	63119283	63125469	L1Md_A	.	+
chr12	63351186	63357584	L1Md_A	.	+
chr12	64071024	64077213	L1_Mus1	.	-
chr12	64602751	64609120	L1Md_A	.	-
chr12	64725989	64731991	L1Md_T	.	+
chr12	64886730	64892732	L1Md_A	.	+
chr12	65260029	65267001	L1Md_A	.	-
chr12	66254170	66260411	L1Md_T	.	-
chr12	66922184	66928589	L1Md_F2	.	-
chr12	67275681	67282049	L1Md_A	.	-
chr12	67554893	67561669	L1Md_A	.	-
chr12	67828867	67836682	L1Md_A	.	-
chr12	68406771	68412860	L1Md_T	.	+
chr12	68434859	68441302	L1Md_T	.	-
chr12	68705447	68711815	L1Md_A	.	-
chr12	68927801	68935399	L1Md_A	.	-
chr12	71589638	71596270	L1Md_T	.	-
chr12	72161776	72167847	Lx2B	.	+
chr12	73418227	73424526	L1Md_F2	.	-
chr12	74026251	74032422	L1Md_F2	.	-
chr12	74047168	74053306	L1Md_T	.	-
chr12	74635848	74642099	L1Md_T	.	-
chr12	74856537	74862699	L1Md_T	.	-
chr12	77383407	77389676	L1Md_T	.	-
chr12	77404862	77411301	L1Md_T	.	-
chr12	77520751	77526929	L1Md_F3	.	-
chr12	77547125	77553773	L1Md_T	.	-
chr12	77768945	77775577	L1Md_T	.	-
chr12	78462352	78468528	L1Md_T	.	-
chr12	79396006	79402424	Lx	.	-
chr12	81351009	81357182	L1Md_A	.	-
chr12	81462522	81468590	L1_Mus2	.	-
chr12	82633628	82640491	L1Md_T	.	-
chr12	87529361	87535590	L1Md_F2	.	-
chr12	87592193	87598793	L1Md_T	.	-
chr12	87973760	87980008	L1Md_A	.	-
chr12	88667777	88673937	L1Md_F2	.	-
chr12	90075465	90082300	L1Md_T	.	-
chr12	90358975	90365192	L1Md_F2	.	-
chr12	90687912	90693928	L1Md_A	.	-
chr12	90834908	90841423	L1Md_T	.	-
chr12	90962100	90968305	L1Md_T	.	-
chr12	91467423	91474966	L1Md_T	.	-
chr12	91936220	91943749	L1Md_T	.	-
chr12	92110077	92116250	L1Md_F2	.	-
chr12	92165575	92172773	L1Md_A	.	-
chr12	92359131	92365359	L1Md_T	.	-
chr12	92861973	92868340	L1Md_A	.	-
chr12	93054330	93060457	L1Md_F2	.	-
chr12	93233507	93239681	L1Md_T	.	-
chr12	93296975	93303223	L1Md_T	.	-
chr12	93584423	93590896	L1Md_T	.	-
chr12	93727184	93733316	L1Md_T	.	-
chr12	94088977	94095108	L1Md_T	.	-
chr12	94339665	94345690	L1Md_T	.	-
chr12	94848521	94855169	L1Md_T	.	-
chr12	95248417	95254511	L1Md_T	.	+
chr12	95258426	95264597	L1Md_T	.	-
chr12	95579395	95586041	L1Md_T	.	-
chr12	95611409	95618210	L1Md_A	.	-
chr12	95797078	95803448	L1Md_T	.	-
chr12	95822045	95828328	L1Md_Gf	.	+
chr12	95941962	95948027	L1Md_F2	.	-
chr12	96000316	96007291	L1Md_A	.	-
chr12	96050364	96056780	L1_Mus1	.	-
chr12	96077695	96084318	L1Md_A	.	-
chr12	96332927	96339065	L1Md_F2	.	-
chr12	96510748	96516752	L1Md_T	.	+
chr12	96841614	96848523	L1Md_T	.	-
chr12	97037233	97043304	L1Md_T	.	+
chr12	97377679	97384050	L1Md_T	.	-
chr12	97819860	97826368	L1Md_T	.	+
chr12	98115707	98121888	L1Md_A	.	-
chr12	98923300	98929527	L1Md_T	.	-
chr12	99142005	99148663	L1Md_T	.	-
chr12	100797345	100803699	L1Md_T	.	-
chr12	101136320	101143803	L1Md_T	.	-
chr12	101150028	101156167	L1Md_F2	.	-
chr12	101235302	101241825	L1Md_F2	.	-
chr12	101427912	101434119	L1Md_A	.	-
chr12	101595814	101601846	L1_Mus3	.	-
chr12	101607147	101613358	Lx2	.	-
chr12	101729627	101736339	L1Md_F2	.	-
chr12	102406082	102412775	L1Md_T	.	-
chr12	103462044	103468227	L1Md_A	.	-
chr12	103873876	103880220	L1Md_A	.	-
chr12	108567532	108573961	L1Md_T	.	-
chr12	109127861	109133962	Lx2	.	+
chr12	109258853	109265298	L1Md_F2	.	-
chr12	109336841	109343019	L1Md_F3	.	-
chr12	112054699	112061143	L1Md_T	.	-
chr12	113534602	113540851	L1_Mus3	.	+
chr12	113866349	113872788	L1Md_F3	.	-
chr12	114024166	114030186	L1_Mus2	.	+
chr12	114235100	114241885	L1Md_A	.	-
chr12	114324623	114331616	L1Md_A	.	-
chr12	114590380	114597179	L1Md_T	.	-
chr12	115232838	115239057	L1Md_F2	.	-
chr12	115418468	115424903	L1Md_A	.	-
chr12	115983043	115989941	L1Md_T	.	-
chr12	116038302	116044503	L1Md_T	.	-
chr12	116504193	116510415	Lx	.	-
chr12	116541030	116547598	L1Md_A	.	-
chr12	116557288	116563644	L1Md_A	.	-
chr12	116699728	116705890	L1Md_T	.	-
chr12	116796199	116802518	L1Md_F2	.	-
chr12	116847444	116853468	L1Md_T	.	-
chr12	117065753	117072143	L1Md_T	.	-
chr12	118132121	118138331	L1Md_T	.	-
chr12	118148624	118154948	L1_Mus1	.	+
chr12	118340984	118347107	L1Md_F3	.	-
chr12	118381816	118388394	L1Md_A	.	-
chr12	119122433	119128569	L1Md_F2	.	-
chr12	119285574	119291704	L1Md_T	.	-
chr12	119336483	119342545	L1Md_F2	.	-
chr12	119513659	119520745	L1Md_T	.	-
chr12	119542693	119549031	L1_Mus1	.	-
chr12	119661047	119667605	L1Md_A	.	-
chr12	119709766	119715829	L1Md_F2	.	-
chr12	119746540	119752737	L1Md_F2	.	-
chr13	3068136	3074184	L1Md_F2	.	-
chr13	3205395	3211794	L1Md_F2	.	-
chr13	3715979	3722072	L1Md_F2	.	-
chr13	3732692	3738893	L1Md_A	.	-
chr13	3973137	3979278	L1Md_F2	.	-
chr13	4069909	4076041	L1Md_Gf	.	-
chr13	4323275	4329654	L1Md_F2	.	-
chr13	4813989	4820215	L1Md_T	.	+
chr13	4981934	4988855	L1Md_T	.	+
chr13	5092223	5098842	L1Md_T	.	-
chr13	5125720	5131948	L1Md_F3	.	-
chr13	5141321	5147481	L1Md_A	.	-
chr13	5171433	5178494	L1Md_T	.	-
chr13	6522172	6528483	L1Md_T	.	-
chr13	6667782	6674639	L1Md_T	.	-
chr13	6697030	6703224	L1Md_A	.	-
chr13	6722482	6729063	L1Md_A	.	-
chr13	6729635	6736086	L1Md_T	.	-
chr13	6820007	6826236	L1Md_T	.	-
chr13	6877803	6884853	L1Md_T	.	-
chr13	7008853	7015002	L1Md_F2	.	-
chr13	7124285	7130890	L1Md_T	.	-
chr13	7222087	7228310	L1Md_F2	.	-
chr13	7564358	7570605	L1_Mus4	.	+
chr13	7575521	7581706	L1Md_F2	.	-
chr13	7805987	7812207	L1Md_T	.	-
chr13	7893413	7899733	L1Md_T	.	-
chr13	7916748	7923125	L1_Mus1	.	-
chr13	8178624	8184813	L1Md_F2	.	-
chr13	8294627	8300762	L1Md_F2	.	-
chr13	8808566	8814963	L1Md_A	.	+
chr13	9832020	9838665	L1Md_T	.	-
chr13	9960563	9966753	L1Md_F3	.	-
chr13	10275782	10282005	L1_Mus1	.	-
chr13	10486014	10492239	L1Md_F2	.	-
chr13	10519366	10525499	L1_Mus1	.	-
chr13	10665779	10672028	L1Md_F2	.	-
chr13	10699305	10705480	L1Md_A	.	-
chr13	10922768	10928832	L1Md_F2	.	-
chr13	12743441	12749727	L1_Mus1	.	-
chr13	12837667	12843879	Lx	.	+
chr13	12950460	12956747	L1_Mus1	.	-
chr13	13015592	13022184	L1Md_A	.	-
chr13	13053694	13059924	Lx	.	+
chr13	13142550	13148756	Lx	.	-
chr13	13149787	13155888	L1_Mus1	.	-
chr13	13252759	13259042	L1_Mus1	.	-
chr13	13289470	13295601	L1Md_F2	.	-
chr13	13304674	13310866	L1Md_A	.	-
chr13	13882921	13889169	L1Md_T	.	-
chr13	14207808	14214647	L1Md_T	.	-
chr13	14380851	14387008	L1_Mus1	.	-
chr13	14690512	14696920	L1Md_T	.	-
chr13	14802779	14809771	L1Md_A	.	-
chr13	14880980	14887189	L1Md_F2	.	-
chr13	15731714	15737889	L1_Mus1	.	+
chr13	15962720	15969108	L1Md_T	.	-
chr13	16385236	16392061	L1Md_T	.	-
chr13	16601338	16608022	L1Md_T	.	-
chr13	17501509	17507769	L1_Mus1	.	-
chr13	18109513	18115682	L1Md_F3	.	-
chr13	18958014	18964250	L1Md_A	.	-
chr13	19059294	19065765	L1Md_T	.	-
chr13	19222756	19229044	L1Md_F2	.	-
chr13	19247998	19254380	L1_Mus2	.	-
chr13	19486593	19492790	L1Md_F2	.	-
chr13	19847443	19853446	Lx2A	.	+
chr13	20530606	20536970	L1Md_T	.	-
chr13	20668322	20675506	L1Md_A	.	-
chr13	20691704	20697911	L1Md_F3	.	-
chr13	20712659	20719026	L1Md_A	.	-
chr13	22543189	22550181	L1Md_A	.	-
chr13	22656149	22662534	L1Md_F3	.	-
chr13	22739843	22745865	L1Md_F3	.	-
chr13	22950357	22956553	L1Md_T	.	-
chr13	25029703	25036193	L1Md_T	.	-
chr13	25040734	25046836	L1Md_F2	.	-
chr13	25235616	25242198	L1Md_A	.	-
chr13	25536608	25543190	L1Md_A	.	-
chr13	26239329	26246002	L1Md_T	.	-
chr13	26440598	26447242	L1Md_T	.	+
chr13	26817849	26823975	L1Md_A	.	-
chr13	26830893	26837517	L1Md_T	.	-
chr13	26840288	26846444	L1Md_F2	.	-
chr13	27127826	27134049	L1Md_T	.	-
chr13	27740260	27746394	L1_Mus1	.	+
chr13	27747941	27754003	Lx	.	+
chr13	27824141	27830717	L1Md_A	.	-
chr13	27875835	27882217	L1Md_A	.	-
chr13	28049558	28055582	L1Md_T	.	-
chr13	28073389	28079507	L1_Mus2	.	-
chr13	28079505	28085705	L1Md_F2	.	-
chr13	28469335	28476120	L1Md_A	.	-
chr13	29064817	29072957	L1Md_T	.	-
chr13	29249056	29255827	L1Md_T	.	-
chr13	29341928	29348069	L1Md_F3	.	-
chr13	29891886	29898236	L1Md_F2	.	-
chr13	30116891	30123209	L1Md_T	.	-
chr13	31140036	31146231	L1Md_A	.	-
chr13	33230416	33236614	L1Md_T	.	-
chr13	33299980	33306121	L1Md_A	.	+
chr13	33314963	33321041	L1Md_T	.	-
chr13	33373185	33379426	L1Md_T	.	+
chr13	33418433	33424650	L1Md_T	.	-
chr13	33501612	33507898	L1Md_F2	.	-
chr13	33534009	33540319	L1Md_T	.	-
chr13	33677355	33683756	L1Md_T	.	-
chr13	34448412	34454568	L1_Mus1	.	-
chr13	34514547	34520950	L1Md_T	.	-
chr13	34579015	34585372	L1_Mus1	.	-
chr13	35132799	35139009	L1Md_F2	.	-
chr13	35140976	35147358	L1_Mus1	.	+
chr13	36831318	36837594	L1Md_F2	.	-
chr13	36846996	36853674	L1Md_T	.	-
chr13	37167061	37173443	L1Md_A	.	+
chr13	38884237	38890595	L1Md_T	.	-
chr13	39049931	39056697	L1Md_A	.	-
chr13	40049815	40056049	L1Md_A	.	-
chr13	42124001	42130297	L1Md_F2	.	-
chr13	47520542	47528457	L1Md_A	.	-
chr13	50015175	50021714	L1Md_A	.	-
chr13	50077723	50084137	L1Md_T	.	-
chr13	50119328	50125422	L1Md_T	.	+
chr13	50129062	50135434	L1Md_A	.	-
chr13	50803027	50809220	L1Md_A	.	-
chr13	50893369	50899821	L1Md_T	.	-
chr13	53957375	53963671	L1Md_T	.	-
chr13	56977667	56983865	L1Md_T	.	-
chr13	57201997	57208235	L1Md_T	.	-
chr13	59101488	59107951	L1Md_T	.	-
chr13	60974403	60980777	L1Md_A	.	-
chr13	60989821	60996024	L1Md_F2	.	-
chr13	61106128	61112516	L1Md_A	.	-
chr13	61151597	61158044	L1Md_F2	.	-
chr13	61330343	61336744	L1Md_A	.	-
chr13	61694003	61700118	L1Md_F2	.	-
chr13	61827656	61834072	L1Md_T	.	-
chr13	62341607	62347705	L1Md_T	.	-
chr13	62418845	62425330	L1Md_T	.	+
chr13	64539926	64546153	L1Md_T	.	-
chr13	64582654	64589456	L1Md_A	.	-
chr13	64606627	64612862	L1Md_T	.	-
chr13	64642648	64649318	L1Md_T	.	-
chr13	64657791	64665115	L1Md_F2	.	-
chr13	64708215	64714223	L1Md_T	.	-
chr13	64990133	64997012	L1Md_T	.	-
chr13	65771796	65778038	L1Md_T	.	-
chr13	65917190	65923427	L1Md_T	.	-
chr13	68395926	68402068	L1Md_F3	.	-
chr13	68420828	68427403	L1Md_A	.	-
chr13	68893465	68899905	L1Md_T	.	-
chr13	69079663	69086029	L1Md_A	.	-
chr13	69152605	69159019	L1Md_T	.	-
chr13	70263829	70270048	L1Md_F2	.	+
chr13	70389455	70395755	L1Md_T	.	-
chr13	70520492	70526609	L1Md_A	.	-
chr13	71343689	71350465	L1Md_A	.	-
chr13	71987955	71994173	L1_Mus3	.	-
chr13	72385773	72392895	L1Md_T	.	-
chr13	72985178	72991391	L1Md_T	.	-
chr13	73124026	73130219	L1Md_A	.	-
chr13	74539071	74545219	L1Md_F2	.	-
chr13	74683970	74690155	L1Md_A	.	-
chr13	74877571	74883748	L1Md_F2	.	-
chr13	75320294	75326374	Lx	.	-
chr13	75491174	75497249	L1_Mus4	.	+
chr13	75666469	75672685	L1_Mus2	.	+
chr13	75895364	75901485	L1_Mus3	.	+
chr13	76472240	76478395	L1Md_F2	.	-
chr13	76705814	76711816	Lx	.	+
chr13	76714804	76720902	L1Md_T	.	-
chr13	76782172	76788298	L1Md_F2	.	-
chr13	76903152	76909335	L1Md_A	.	-
chr13	77366673	77373121	L1Md_T	.	-
chr13	77375532	77381555	L1Md_T	.	-
chr13	77793078	77799630	L1Md_T	.	-
chr13	77945220	77951649	L1Md_F2	.	-
chr13	78352801	78359194	L1Md_T	.	-
chr13	78828507	78834621	L1Md_F2	.	-
chr13	79212093	79218303	L1Md_F2	.	-
chr13	79715314	79721916	L1Md_T	.	-
chr13	79894835	79901037	L1Md_T	.	-
chr13	80115677	80121918	L1_Mus2	.	+
chr13	80297606	80303916	L1Md_F2	.	-
chr13	80558223	80564538	L1Md_T	.	-
chr13	81112241	81118852	L1_Mus1	.	-
chr13	81911718	81917927	L1Md_F2	.	-
chr13	81984801	81990977	L1Md_T	.	-
chr13	82319917	82326241	L1Md_F3	.	-
chr13	82523004	82529387	L1Md_A	.	-
chr13	82688160	82694699	L1Md_T	.	-
chr13	82790339	82796693	L1Md_F2	.	-
chr13	83180724	83187329	L1Md_A	.	-
chr13	84088442	84094542	L1_Mus1	.	+
chr13	84206316	84212687	L1Md_F2	.	-
chr13	84483428	84490680	L1Md_T	.	-
chr13	85323461	85330068	L1Md_A	.	-
chr13	85447651	85453824	L1_Mus1	.	-
chr13	85463008	85470613	L1Md_A	.	-
chr13	85650585	85656861	L1_Mus1	.	+
chr13	85726643	85732970	L1Md_A	.	-
chr13	85838244	85845801	L1Md_T	.	-
chr13	85876005	85882218	L1Md_T	.	-
chr13	85929379	85935763	L1Md_T	.	-
chr13	86121717	86127899	L1Md_A	.	-
chr13	86165582	86171869	L1Md_T	.	-
chr13	86223021	86229061	L1Md_F2	.	-
chr13	86258302	86264632	L1Md_T	.	-
chr13	86299745	86305910	L1Md_T	.	-
chr13	86576006	86582189	L1Md_F3	.	-
chr13	86584512	86590945	L1Md_T	.	-
chr13	86684383	86690582	L1Md_A	.	-
chr13	86753177	86759420	L1Md_T	.	-
chr13	87110933	87117081	L1Md_F3	.	-
chr13	87356003	87362306	L1Md_T	.	-
chr13	87521617	87527738	L1Md_A	.	-
chr13	87533348	87539439	L1_Mus3	.	-
chr13	87569456	87575537	L1Md_T	.	+
chr13	87595880	87602257	L1_Mus2	.	-
chr13	87878440	87884630	L1_Mus3	.	-
chr13	87933759	87940039	L1Md_A	.	-
chr13	88044535	88050653	L1Md_T	.	-
chr13	88102227	88108421	L1_Mus3	.	+
chr13	88523987	88530191	L1Md_F2	.	-
chr13	88986954	88993152	L1Md_A	.	-
chr13	89229389	89235497	L1_Mus3	.	-
chr13	90272123	90278295	L1Md_F2	.	-
chr13	91053193	91059844	Lx3A	.	+
chr13	91327815	91333993	L1Md_A	.	-
chr13	91728379	91734381	L1Md_A	.	+
chr13	92872916	92879131	L1Md_F2	.	-
chr13	93800187	93806427	L1Md_A	.	-
chr13	94771938	94778077	Lx5c	.	-
chr13	96197553	96203669	L1_Mus3	.	-
chr13	96357593	96364371	L1Md_A	.	-
chr13	96814138	96820285	L1Md_F2	.	-
chr13	100333090	100339465	L1Md_F2	.	-
chr13	100921327	100927903	L1Md_A	.	-
chr13	101042717	101049388	L1Md_T	.	-
chr13	101410021	101416195	L1Md_F2	.	-
chr13	102381865	102388245	L1Md_A	.	-
chr13	103550869	103556975	L1Md_F2	.	-
chr13	103566328	103572962	L1Md_T	.	-
chr13	104322514	104328920	L1_Mus3	.	-
chr13	105689698	105695954	L1Md_F2	.	-
chr13	106224777	106230818	L1Md_F2	.	-
chr13	106372708	106380116	L1Md_A	.	-
chr13	106458064	106464778	Lx3_Mus	.	+
chr13	106492139	106498500	L1Md_F2	.	-
chr13	106526379	106533360	L1Md_A	.	-
chr13	106583878	106590111	L1Md_F3	.	-
chr13	107354075	107360249	L1Md_T	.	-
chr13	108394530	108400890	L1Md_A	.	-
chr13	108503225	108509877	L1Md_T	.	-
chr13	108606043	108612204	L1Md_T	.	-
chr13	108790113	108796540	L1Md_T	.	-
chr13	109222197	109228396	L1Md_F2	.	-
chr13	109366198	109372893	L1Md_T	.	-
chr13	109761983	109768590	L1Md_A	.	-
chr13	110610114	110616299	L1Md_T	.	-
chr13	110658991	110665124	L1_Mus4	.	+
chr13	111004656	111011118	L1_Mus1	.	+
chr13	113280081	113286124	L1Md_T	.	-
chr13	113298092	113304111	L1Md_F2	.	-
chr13	115585191	115591594	L1Md_T	.	-
chr13	115597338	115603650	L1Md_F2	.	-
chr13	116090682	116097132	L1Md_T	.	-
chr13	116222005	116228376	L1Md_F2	.	+
chr13	117622284	117628454	L1Md_T	.	-
chr13	118317457	118323820	L1Md_T	.	-
chr13	118876020	118882087	L1Md_T	.	-
chr13	118903140	118909290	L1Md_T	.	-
chr13	118917671	118923703	L1Md_F2	.	-
chr13	119098119	119104437	L1Md_T	.	-
chr13	119211513	119217639	L1Md_T	.	-
chr13	119302705	119308817	L1Md_F2	.	+
chr14	3009448	3015746	L1Md_T	.	-
chr14	3094292	3100591	L1Md_T	.	-
chr14	3102116	3108427	L1Md_T	.	-
chr14	3109958	3116459	L1Md_T	.	-
chr14	3161151	3167462	L1Md_T	.	-
chr14	3171034	3177242	L1Md_T	.	-
chr14	3374324	3380635	L1Md_T	.	-
chr14	3525981	3532192	L1Md_T	.	-
chr14	3613733	3620044	L1Md_T	.	-
chr14	3765375	3771586	L1Md_T	.	-
chr14	3906140	3912279	L1Md_T	.	-
chr14	4058793	4065092	L1Md_T	.	-
chr14	4091749	4098129	L1Md_A	.	-
chr14	4228579	4234666	L1Md_T	.	-
chr14	4460931	4467232	L1Md_T	.	-
chr14	4607484	4613631	L1Md_T	.	-
chr14	4688469	4694769	L1Md_T	.	-
chr14	4952451	4958597	L1Md_T	.	-
chr14	5110698	5117010	L1Md_T	.	-
chr14	5299922	5306056	L1Md_T	.	-
chr14	5652431	5658565	L1Md_T	.	-
chr14	6549670	6557283	L1Md_A	.	-
chr14	6623754	6630176	L1Md_T	.	-
chr14	8873674	8879879	L1Md_F2	.	-
chr14	9854046	9860464	L1Md_T	.	-
chr14	10101451	10107893	L1Md_T	.	-
chr14	10489752	10497275	L1Md_T	.	-
chr14	10922635	10928960	L1_Mus2	.	+
chr14	10946611	10953021	L1_Mus1	.	+
chr14	12247112	12254076	L1Md_A	.	-
chr14	13184110	13190393	L1Md_F2	.	-
chr14	13640252	13646728	L1_Mus2	.	+
chr14	13693704	13699746	L1Md_T	.	+
chr14	13835505	13841626	L1_Mus1	.	+
chr14	13848662	13855011	L1Md_F2	.	-
chr14	14303195	14309743	L1Md_F3	.	-
chr14	14311070	14317466	L1Md_F3	.	-
chr14	14563839	14570044	L1Md_F2	.	-
chr14	14584704	14590970	L1_Mus2	.	-
chr14	14940098	14946167	L1_Mus4	.	-
chr14	14961824	14967826	Lx	.	-
chr14	15088157	15094159	L1Md_T	.	-
chr14	15161855	15168087	L1_Mus2	.	+
chr14	15503634	15510025	L1Md_T	.	-
chr14	15511670	15517956	L1_Mus1	.	+
chr14	15554060	15560220	L1Md_F3	.	-
chr14	15703713	15709937	L1_Mus2	.	+
chr14	15981667	15987829	L1Md_F2	.	-
chr14	16687765	16693792	L1Md_F2	.	-
chr14	16797664	16804000	L1Md_F2	.	-
chr14	16828045	16834067	L1_Mus3	.	-
chr14	17271786	17278202	L1_Mus2	.	-
chr14	17314923	17321126	L1Md_A	.	-
chr14	17464276	17470456	L1_Mus2	.	-
chr14	17492029	17498126	L1Md_A	.	-
chr14	17608684	17614769	L1_Mus1	.	-
chr14	17761837	17768009	L1Md_T	.	-
chr14	17792214	17798292	L1_Mus1	.	+
chr14	18430477	18436637	L1Md_A	.	-
chr14	18515286	18521878	L1Md_A	.	-
chr14	18872269	18878457	L1_Mus3	.	+
chr14	18916915	18923002	L1_Mus1	.	+
chr14	21878565	21884748	L1Md_T	.	-
chr14	22311040	22317251	L1Md_T	.	-
chr14	22829395	22836494	L1Md_T	.	-
chr14	23000309	23006514	L1_Mus3	.	-
chr14	23068132	23074502	Lx3_Mus	.	-
chr14	23208075	23214461	L1_Mus1	.	+
chr14	23257170	23263217	L1_Mus3	.	+
chr14	24317291	24324285	L1Md_T	.	-
chr14	26366747	26372784	Lx	.	-
chr14	26698263	26705110	L1Md_T	.	-
chr14	26842654	26848912	L1_Mus2	.	+
chr14	28113940	28120223	L1Md_F2	.	-
chr14	28182508	28189392	L1Md_T	.	-
chr14	28604374	28610592	L1Md_A	.	-
chr14	28614412	28621209	L1Md_A	.	-
chr14	30225694	30231814	L1Md_F2	.	-
chr14	32846793	32852985	L1Md_A	.	-
chr14	34702228	34709520	L1Md_T	.	-
chr14	35018183	35024594	L1Md_F2	.	-
chr14	35199605	35206511	L1Md_T	.	-
chr14	35397553	35403956	L1Md_T	.	-
chr14	35432402	35438697	L1Md_T	.	+
chr14	35527245	35533857	L1Md_A	.	-
chr14	35674947	35681079	L1Md_F2	.	-
chr14	35709151	35715525	L1Md_A	.	-
chr14	36079748	36085845	L1Md_F2	.	-
chr14	36238883	36245072	L1Md_F2	.	-
chr14	36301364	36309238	L1Md_T	.	-
chr14	36394509	36400843	L1Md_F2	.	-
chr14	36427718	36434024	L1Md_T	.	-
chr14	36539455	36545835	L1Md_A	.	-
chr14	37191685	37198062	L1Md_T	.	-
chr14	37254780	37261160	L1Md_T	.	-
chr14	37778541	37784700	L1Md_A	.	-
chr14	37837610	37843974	L1Md_A	.	-
chr14	37936999	37943379	L1Md_A	.	-
chr14	38099870	38106037	L1Md_T	.	-
chr14	38536022	38543318	L1Md_T	.	-
chr14	39546843	39553629	L1Md_A	.	-
chr14	39584664	39591120	L1Md_T	.	-
chr14	39757526	39764720	L1Md_A	.	-
chr14	39793792	39799838	L1_Mus3	.	-
chr14	40066056	40072366	L1Md_T	.	-
chr14	40097024	40103120	L1Md_T	.	+
chr14	40546603	40553143	L1Md_Gf	.	+
chr14	40657879	40664153	L1Md_T	.	-
chr14	41236967	41243146	L1Md_T	.	-
chr14	41292590	41299036	L1Md_T	.	-
chr14	41502803	41509022	L1Md_A	.	+
chr14	41525182	41531377	L1Md_F2	.	-
chr14	41595116	41601334	L1Md_A	.	-
chr14	41660441	41666598	L1Md_A	.	+
chr14	41989067	41995405	L1Md_T	.	-
chr14	42165415	42171606	L1Md_A	.	-
chr14	42204745	42210965	L1Md_A	.	+
chr14	42303108	42309445	L1Md_T	.	-
chr14	42377652	42384231	L1Md_A	.	-
chr14	42648839	42655173	L1Md_A	.	-
chr14	42811971	42818190	L1Md_A	.	+
chr14	43029592	43035806	L1Md_A	.	+
chr14	43400956	43407236	L1Md_A	.	-
chr14	43501814	43508096	L1Md_A	.	-
chr14	43622264	43628483	L1Md_A	.	+
chr14	43662312	43669108	L1Md_T	.	-
chr14	43687645	43693827	L1Md_F2	.	-
chr14	44061474	44067884	L1Md_T	.	-
chr14	44146295	44152523	L1Md_T	.	-
chr14	44298964	44305114	L1Md_T	.	+
chr14	45013656	45020290	L1Md_T	.	-
chr14	45027046	45033249	L1Md_A	.	-
chr14	45889146	45895632	L1Md_T	.	-
chr14	46103337	46109678	L1Md_F3	.	-
chr14	49849736	49856107	L1Md_T	.	-
chr14	49878409	49885122	L1Md_T	.	-
chr14	50002160	50008808	L1Md_T	.	-
chr14	50012661	50018846	L1Md_T	.	-
chr14	50155996	50162281	L1_Mus1	.	+
chr14	50583084	50589334	L1Md_A	.	-
chr14	50600667	50606841	L1Md_A	.	-
chr14	51325470	51331689	L1Md_F2	.	-
chr14	51467408	51473909	L1_Mus3	.	+
chr14	51501276	51507698	L1Md_F2	.	-
chr14	51510431	51516732	L1Md_T	.	-
chr14	51831039	51837420	L1Md_A	.	-
chr14	52511252	52517588	L1Md_T	.	-
chr14	52586543	52592900	L1Md_A	.	-
chr14	52627591	52633739	L1Md_A	.	-
chr14	52673292	52679558	L1Md_F2	.	-
chr14	53379630	53386227	L1Md_F2	.	-
chr14	53444086	53450287	L1Md_F2	.	-
chr14	53929538	53936413	L1Md_T	.	-
chr14	53947678	53953681	L1Md_T	.	-
chr14	54129682	54136357	L1Md_T	.	-
chr14	55804726	55810845	L1Md_F3	.	-
chr14	56109933	56116327	L1Md_F3	.	-
chr14	56188346	56195197	L1Md_T	.	-
chr14	56211853	56218002	L1Md_F3	.	-
chr14	56992146	56998780	L1Md_T	.	-
chr14	57209049	57215135	L1_Mus3	.	+
chr14	58246442	58253067	L1Md_A	.	-
chr14	59263470	59269756	L1Md_F2	.	-
chr14	59980778	59987030	L1Md_T	.	-
chr14	60327691	60334114	L1Md_T	.	-
chr14	61115536	61121910	L1Md_F2	.	-
chr14	66621288	66627570	L1Md_F2	.	-
chr14	68254511	68260927	L1Md_T	.	-
chr14	68271103	68278263	L1Md_T	.	-
chr14	68469683	68478074	L1Md_A	.	-
chr14	68549109	68555731	L1Md_F3	.	-
chr14	68748776	68754982	L1Md_T	.	-
chr14	68850846	68857001	L1Md_T	.	-
chr14	71384854	71390937	L1_Mus3	.	+
chr14	71391846	71398076	L1Md_T	.	-
chr14	71398179	71404589	L1Md_T	.	-
chr14	71621165	71627533	L1Md_A	.	-
chr14	71784588	71792093	L1Md_T	.	-
chr14	72015169	72021196	L1Md_F2	.	-
chr14	72051067	72057661	L1Md_T	.	-
chr14	72520288	72526650	L1Md_T	.	-
chr14	72909362	72916786	L1Md_T	.	-
chr14	74131709	74138565	L1Md_T	.	-
chr14	74318034	74324039	L1Md_F2	.	+
chr14	74373642	74379784	L1_Mus1	.	-
chr14	74399194	74405568	L1Md_F2	.	-
chr14	74434632	74440818	L1Md_T	.	-
chr14	74777007	74783285	L1Md_T	.	-
chr14	75435235	75441390	L1Md_F2	.	-
chr14	77070652	77077644	L1Md_A	.	-
chr14	79168005	79174183	L1Md_T	.	-
chr14	79828803	79836309	L1Md_T	.	-
chr14	80089136	80095705	L1Md_T	.	+
chr14	80179102	80185556	L1Md_T	.	-
chr14	80349146	80356136	L1Md_T	.	-
chr14	80703987	80710140	L1Md_F2	.	-
chr14	81039438	81046238	L1Md_A	.	-
chr14	81200896	81207051	L1Md_F2	.	-
chr14	81514547	81520812	L1Md_F2	.	-
chr14	81554697	81561124	L1Md_T	.	-
chr14	81790916	81797825	L1Md_T	.	-
chr14	81948512	81954782	L1_Mus1	.	-
chr14	82077577	82084834	L1Md_T	.	-
chr14	82358416	82365406	L1Md_A	.	-
chr14	82782363	82788420	L1Md_F2	.	-
chr14	82887479	82893874	L1Md_T	.	-
chr14	83292815	83299060	L1Md_T	.	-
chr14	83385182	83391255	L1_Mus2	.	-
chr14	83506439	83512642	L1Md_A	.	-
chr14	83653574	83659693	L1Md_F2	.	-
chr14	83817391	83823605	L1Md_F3	.	-
chr14	83933262	83939730	L1_Mus1	.	-
chr14	84385952	84392237	L1Md_A	.	-
chr14	84403804	84410172	L1Md_A	.	-
chr14	84575661	84582131	L1Md_F2	.	-
chr14	85039870	85046316	L1_Mus1	.	+
chr14	85262123	85268294	L1Md_A	.	-
chr14	85410684	85416852	L1Md_A	.	-
chr14	85877087	85883521	L1Md_T	.	-
chr14	86032197	86038372	L1Md_T	.	-
chr14	86274264	86280356	L1Md_F3	.	+
chr14	86373080	86379566	L1_Mus1	.	-
chr14	86413526	86419717	L1Md_F3	.	-
chr14	86608429	86614602	L1Md_F2	.	-
chr14	87671328	87677420	L1Md_T	.	-
chr14	87790471	87796845	L1Md_A	.	-
chr14	87826272	87832280	L1Md_T	.	-
chr14	87935187	87941331	L1Md_F2	.	-
chr14	88047259	88053669	L1_Mus1	.	+
chr14	88169306	88175472	L1Md_F2	.	-
chr14	88368214	88374682	L1Md_T	.	-
chr14	88655381	88661541	L1Md_T	.	-
chr14	88681616	88687755	L1Md_F3	.	-
chr14	88689989	88696271	L1Md_T	.	-
chr14	88816363	88822528	L1Md_F3	.	-
chr14	89168192	89174646	L1Md_F2	.	-
chr14	89486356	89492545	L1Md_T	.	-
chr14	91168683	91175100	L1Md_A	.	-
chr14	91671091	91677540	L1Md_T	.	-
chr14	91800228	91807147	L1Md_A	.	-
chr14	91970171	91976653	L1Md_T	.	-
chr14	92034146	92040514	L1Md_A	.	-
chr14	92228251	92234491	L1Md_T	.	-
chr14	92744960	92751347	L1Md_F2	.	+
chr14	92844392	92850632	L1Md_T	.	-
chr14	92937612	92944061	L1Md_T	.	-
chr14	92964386	92970417	L1Md_F2	.	-
chr14	92992869	92998887	L1Md_F2	.	+
chr14	93209029	93216479	L1Md_T	.	-
chr14	94051518	94057580	L1Md_T	.	-
chr14	94185818	94191958	L1Md_T	.	-
chr14	94381260	94387424	L1Md_F2	.	-
chr14	94439268	94445451	L1Md_F2	.	-
chr14	95471294	95477511	L1Md_T	.	-
chr14	96189045	96195368	L1Md_A	.	-
chr14	96702032	96708088	L1Md_F2	.	-
chr14	97139603	97146010	L1Md_A	.	-
chr14	98309820	98315962	L1Md_F2	.	-
chr14	98490093	98496127	L1Md_T	.	-
chr14	98732001	98738584	L1Md_A	.	-
chr14	100379100	100385457	L1Md_T	.	-
chr14	100649125	100655909	L1Md_A	.	-
chr14	100795148	100802198	L1Md_T	.	-
chr14	101408981	101415232	L1Md_T	.	-
chr14	101957699	101963932	L1Md_A	.	-
chr14	102125159	102131353	L1Md_A	.	-
chr14	102282067	102288438	L1Md_F2	.	-
chr14	102445775	102452113	L1_Mus2	.	-
chr14	102870482	102876634	L1Md_F2	.	-
chr14	103235065	103241117	L1Md_F2	.	-
chr14	103407556	103414030	L1Md_T	.	-
chr14	104019283	104025493	L1Md_A	.	-
chr14	104065255	104072092	L1Md_T	.	-
chr14	104704914	104712436	L1Md_T	.	-
chr14	105463157	105469484	L1Md_F3	.	-
chr14	105927497	105933826	L1Md_A	.	-
chr14	106294769	106300875	L1Md_F2	.	-
chr14	106300953	106307429	L1Md_T	.	-
chr14	106331660	106339260	L1Md_T	.	-
chr14	106431567	106437892	L1_Mus1	.	-
chr14	106720925	106727742	L1Md_A	.	+
chr14	106963962	106970297	L1Md_T	.	+
chr14	107053478	107059802	Lx3_Mus	.	-
chr14	107159471	107166671	L1Md_A	.	-
chr14	108362110	108368270	L1Md_A	.	-
chr14	108471073	108477263	L1Md_F2	.	-
chr14	108565632	108571868	L1Md_F2	.	-
chr14	108950477	108956671	L1Md_A	.	-
chr14	109571745	109577965	L1Md_F3	.	-
chr14	109740876	109747076	L1Md_T	.	-
chr14	109783015	109789072	Lx5	.	+
chr14	109911573	109917939	L1Md_A	.	-
chr14	110135838	110141870	L1Md_T	.	-
chr14	110547259	110553365	L1Md_F2	.	-
chr14	111663207	111669262	L1_Mus1	.	+
chr14	112127720	112134150	L1Md_T	.	-
chr14	112210277	112216472	L1Md_A	.	-
chr14	112426441	112433097	L1Md_T	.	-
chr14	112694331	112700353	L1_Mus1	.	+
chr14	113250400	113256774	L1Md_A	.	-
chr14	113579827	113586159	L1Md_T	.	-
chr14	113793292	113799875	L1Md_A	.	-
chr14	113871843	113878041	L1Md_A	.	-
chr14	114114898	114120959	L1Md_F2	.	-
chr14	114667591	114673612	L1Md_T	.	+
chr14	114897077	114903931	L1Md_T	.	-
chr14	115109648	115117475	L1Md_A	.	-
chr14	115273642	115280292	L1Md_T	.	-
chr14	115379201	115385380	L1Md_A	.	-
chr14	115703875	115710018	L1Md_F2	.	-
chr14	115906863	115912917	L1Md_F2	.	+
chr14	115958263	115965073	L1Md_T	.	-
chr14	116226926	116234013	L1Md_T	.	-
chr14	116435519	116441896	L1Md_A	.	-
chr14	116507559	116513979	L1Md_T	.	-
chr14	116635146	116641575	L1Md_T	.	-
chr14	116872043	116878216	Lx3_Mus	.	+
chr14	117540252	117548081	L1Md_A	.	-
chr14	118757553	118763747	L1Md_F3	.	-
chr14	119691802	119697961	L1Md_T	.	-
chr14	119755315	119761455	L1Md_F2	.	-
chr14	120178795	120184811	L1Md_A	.	+
chr14	120643309	120649679	L1Md_F2	.	-
chr14	120743735	120749883	L1Md_A	.	-
chr14	122502360	122508394	L1Md_F3	.	-
chr14	122622184	122628566	L1Md_T	.	-
chr14	122770734	122777572	L1Md_T	.	-
chr14	123342006	123348374	L1Md_F2	.	-
chr14	123426846	123434117	L1Md_T	.	-
chr14	123452300	123458527	L1Md_F2	.	-
chr14	123689393	123696196	L1Md_A	.	-
chr14	123702981	123709210	L1Md_F2	.	-
chr14	123786685	123793460	L1Md_A	.	-
chr14	123804862	123811239	L1Md_A	.	-
chr14	123873825	123880817	L1Md_A	.	-
chr14	124414907	124421138	L1Md_A	.	+
chr14	124654231	124660284	L1Md_T	.	+
chr15	3150819	3156949	L1Md_T	.	-
chr15	3881760	3888147	L1Md_A	.	-
chr15	4155882	4161949	L1Md_F2	.	-
chr15	4280215	4286523	L1Md_A	.	-
chr15	4413940	4420788	L1Md_T	.	-
chr15	4583842	4590219	L1Md_A	.	-
chr15	4666102	4673000	L1Md_T	.	-
chr15	4769091	4775964	L1Md_T	.	-
chr15	5440088	5446297	L1_Mus1	.	-
chr15	6269927	6276263	L1Md_T	.	-
chr15	6672078	6678199	L1_Mus1	.	+
chr15	7273464	7279698	L1Md_T	.	-
chr15	7360459	7367272	L1Md_A	.	-
chr15	8983136	8989504	L1Md_F2	.	+
chr15	9293793	9299959	L1Md_F3	.	-
chr15	9386463	9392794	L1Md_T	.	-
chr15	9437106	9443567	L1Md_T	.	-
chr15	9536425	9542821	L1Md_A	.	-
chr15	9908221	9914552	L1Md_F2	.	-
chr15	10043194	10049335	L1Md_F2	.	-
chr15	10771958	10778905	L1Md_A	.	-
chr15	10851905	10858009	L1Md_F2	.	-
chr15	11045855	11052012	L1Md_F2	.	-
chr15	11618096	11624271	L1Md_F2	.	-
chr15	13926808	13933028	L1Md_T	.	-
chr15	14312639	14318746	L1Md_F2	.	-
chr15	14896197	14902391	L1Md_A	.	-
chr15	14975325	14981528	L1Md_F2	.	-
chr15	15032105	15038199	L1Md_F2	.	-
chr15	15436833	15443368	L1Md_F2	.	-
chr15	15640495	15646910	L1Md_A	.	-
chr15	15902265	15908688	L1Md_T	.	-
chr15	16303375	16309573	L1Md_T	.	-
chr15	16387423	16393680	L1Md_T	.	-
chr15	16901315	16907498	L1Md_A	.	-
chr15	17266409	17272662	L1Md_T	.	+
chr15	17738378	17744508	L1Md_F2	.	-
chr15	17750432	17756562	L1Md_A	.	-
chr15	18368860	18374903	L1_Mus1	.	+
chr15	18664411	18670744	L1Md_T	.	-
chr15	18725149	18731508	L1Md_A	.	-
chr15	19297129	19303163	L1Md_F2	.	-
chr15	19530640	19537089	L1Md_F2	.	-
chr15	19567830	19574239	L1Md_T	.	-
chr15	19574328	19580529	L1Md_A	.	-
chr15	19678007	19684833	L1Md_A	.	+
chr15	19738423	19744620	L1Md_T	.	-
chr15	19887509	19893829	L1Md_F2	.	-
chr15	19913375	19920539	L1_Mus1	.	-
chr15	19954217	19960403	L1Md_T	.	-
chr15	20168627	20174730	L1Md_A	.	-
chr15	20316568	20323415	L1Md_T	.	-
chr15	20324261	20330638	L1Md_F2	.	-
[truncated: 5,021 more rows]

## Sheet: Table_S2E.all_iap_ltrs
Table S2. Feature annotations
e. All IAP LTRs (coordinates in mm10 genome assembly coordinates)
chr	start	end	element_type	score	strand
chr1	3031358	3031710	solo_ltr	.	-
chr1	3143092	3143442	half_ltr3	.	-
chr1	3147817	3148151	half_ltr5	.	-
chr1	3997836	3998160	solo_ltr	.	-
chr1	4132179	4132516	solo_ltr	.	-
chr1	4556987	4557455	half_ltr3	.	-
chr1	4567175	4567643	half_ltr5	.	-
chr1	5108491	5108821	solo_ltr	.	-
chr1	5367996	5368484	solo_ltr	.	+
chr1	5380607	5380889	solo_ltr	.	-
chr1	5555062	5555458	solo_ltr	.	+
chr1	5564484	5565059	half_ltr3	.	-
chr1	5564484	5565059	half_ltr5	.	-
chr1	5567290	5567866	half_ltr5	.	-
chr1	5746720	5747036	full_ltr5	.	+
chr1	5748868	5749191	full_ltr3	.	+
chr1	5804352	5804688	full_ltr3	.	-
chr1	5811110	5811446	full_ltr5	.	-
chr1	5827943	5828278	solo_ltr	.	+
chr1	5933774	5934120	solo_ltr	.	-
chr1	5982039	5982280	solo_ltr	.	+
chr1	5982382	5982446	full_ltr5	.	+
chr1	5985664	5985956	full_ltr3	.	+
chr1	6168109	6168462	full_ltr5	.	+
chr1	6172460	6172813	full_ltr3	.	+
chr1	6404891	6405213	solo_ltr	.	+
chr1	6430380	6430717	full_ltr3	.	-
chr1	6437148	6437485	full_ltr5	.	-
chr1	7025938	7026242	solo_ltr	.	+
chr1	7230489	7230787	solo_ltr	.	-
chr1	7242400	7242700	half_ltr5	.	-
chr1	7293402	7293761	solo_ltr	.	+
chr1	7349348	7349688	full_ltr3	.	-
chr1	7355000	7355328	full_ltr5	.	-
chr1	7608196	7608536	half_ltr5	.	+
chr1	7611833	7612173	half_ltr3	.	+
chr1	7819391	7819711	half_ltr5	.	+
chr1	7867550	7867868	solo_ltr	.	-
chr1	7993706	7994043	full_ltr5	.	+
chr1	8000474	8000811	full_ltr3	.	+
chr1	8017796	8018099	solo_ltr	.	-
chr1	8067884	8068241	full_ltr5	.	+
chr1	8071091	8071448	full_ltr3	.	+
chr1	8122534	8122863	full_ltr5	.	+
chr1	8129842	8130170	full_ltr3	.	+
chr1	8156205	8156541	full_ltr5	.	+
chr1	8162909	8163245	full_ltr3	.	+
chr1	8178345	8178680	solo_ltr	.	-
chr1	8304468	8304769	solo_ltr	.	+
chr1	8384513	8384859	solo_ltr	.	+
chr1	8410687	8411149	solo_ltr	.	+
chr1	8658360	8658689	full_ltr3	.	-
chr1	8662201	8662530	full_ltr5	.	-
chr1	8786683	8787019	full_ltr5	.	+
chr1	8790004	8790340	full_ltr3	.	+
chr1	9506467	9506817	solo_ltr	.	-
chr1	9984354	9984822	solo_ltr	.	-
chr1	10610723	10611027	solo_ltr	.	+
chr1	10729880	10730212	full_ltr3	.	-
chr1	10736663	10736998	full_ltr5	.	-
chr1	10981663	10982102	solo_ltr	.	-
chr1	10988737	10989139	solo_ltr	.	+
chr1	11029572	11029902	full_ltr3	.	-
chr1	11032551	11032881	full_ltr5	.	-
chr1	11367490	11367845	half_ltr3	.	-
chr1	11369809	11370210	half_ltr5	.	-
chr1	11534907	11535200	half_ltr3	.	-
chr1	11537148	11537441	half_ltr5	.	-
chr1	11801445	11801749	solo_ltr	.	+
chr1	11887115	11887466	full_ltr3	.	-
chr1	11891326	11891677	full_ltr5	.	-
chr1	11946646	11946974	full_ltr3	.	-
chr1	11950580	11950908	full_ltr5	.	-
chr1	11965176	11965731	solo_ltr	.	-
chr1	12313754	12314034	solo_ltr	.	-
chr1	12422241	12422535	solo_ltr	.	+
chr1	12653192	12653574	solo_ltr	.	+
chr1	13015313	13015640	solo_ltr	.	+
chr1	13435414	13435771	solo_ltr	.	-
chr1	13550457	13550859	full_ltr5	.	+
chr1	13557337	13557739	full_ltr3	.	+
chr1	13955977	13956309	solo_ltr	.	+
chr1	13960712	13961044	full_ltr5	.	+
chr1	13963124	13963451	full_ltr3	.	+
chr1	13998574	13998912	solo_ltr	.	+
chr1	14696873	14697170	solo_ltr	.	+
chr1	14831640	14832203	solo_ltr	.	-
chr1	15367570	15367899	solo_ltr	.	+
chr1	15760260	15760552	solo_ltr	.	-
chr1	16205517	16205856	solo_ltr	.	-
chr1	16600354	16600688	solo_ltr	.	+
chr1	16702087	16702603	solo_ltr	.	-
chr1	16738273	16738610	full_ltr5	.	+
chr1	16744987	16745324	full_ltr3	.	+
chr1	16762163	16762584	solo_ltr	.	-
chr1	16848136	16848488	solo_ltr	.	-
chr1	16879783	16879849	solo_ltr	.	-
chr1	17124513	17124832	solo_ltr	.	+
chr1	17373963	17374255	solo_ltr	.	-
chr1	17524389	17524923	full_ltr3	.	-
chr1	17526820	17527307	full_ltr5	.	-
chr1	17792969	17793463	solo_ltr	.	-
chr1	17956735	17957084	full_ltr5	.	+
chr1	17963575	17963924	full_ltr3	.	+
chr1	18047647	18048017	solo_ltr	.	-
chr1	18252480	18252925	full_ltr3	.	-
chr1	18254695	18255142	full_ltr5	.	-
chr1	18516839	18517191	full_ltr5	.	+
chr1	18520860	18521212	full_ltr3	.	+
chr1	19006380	19006654	full_ltr3	.	-
chr1	19009461	19009750	full_ltr5	.	-
chr1	19071090	19071208	solo_ltr	.	-
chr1	19622355	19622727	full_ltr5	.	+
chr1	19629200	19629572	full_ltr3	.	+
chr1	19651500	19651808	solo_ltr	.	+
chr1	20055246	20055336	solo_ltr	.	-
chr1	20055335	20055371	solo_ltr	.	-
chr1	21141543	21141866	solo_ltr	.	-
chr1	21581626	21582103	full_ltr5	.	+
chr1	21584567	21585044	full_ltr3	.	+
chr1	21995253	21995603	full_ltr3	.	-
chr1	22002121	22002471	full_ltr5	.	-
chr1	22080263	22080648	solo_ltr	.	+
chr1	22088991	22089443	solo_ltr	.	+
chr1	22247613	22247973	solo_ltr	.	+
chr1	23107059	23107457	solo_ltr	.	+
chr1	23301116	23301467	full_ltr5	.	+
chr1	23306005	23306356	full_ltr3	.	+
chr1	23355895	23356215	solo_ltr	.	-
chr1	23669827	23670128	solo_ltr	.	-
chr1	23782322	23782706	full_ltr3	.	-
chr1	23786104	23786488	full_ltr5	.	-
chr1	24068622	24068905	solo_ltr	.	+
chr1	24418971	24419291	half_ltr5	.	+
chr1	24421070	24421362	half_ltr3	.	+
chr1	24804003	24804334	full_ltr3	.	-
chr1	24808088	24808445	full_ltr5	.	-
chr1	26034122	26034458	solo_ltr	.	-
chr1	26232448	26232814	solo_ltr	.	+
chr1	26349184	26349521	full_ltr3	.	-
chr1	26354036	26354373	full_ltr5	.	-
chr1	26414004	26414340	full_ltr5	.	+
chr1	26420745	26421082	full_ltr3	.	+
chr1	26470363	26470716	full_ltr3	.	-
chr1	26475872	26476225	full_ltr5	.	-
chr1	26486656	26486962	solo_ltr	.	+
chr1	26548305	26548659	solo_ltr	.	+
chr1	26615530	26615858	solo_ltr	.	+
chr1	27136513	27136912	half_ltr5	.	+
chr1	27180136	27180503	full_ltr5	.	+
chr1	27186893	27187260	full_ltr3	.	+
chr1	27281272	27281595	half_ltr5	.	+
chr1	27307608	27308047	solo_ltr	.	+
chr1	27366979	27367415	solo_ltr	.	-
chr1	27397181	27397632	solo_ltr	.	-
chr1	27442960	27443340	solo_ltr	.	-
chr1	27503491	27503943	solo_ltr	.	-
chr1	27557012	27557316	solo_ltr	.	-
chr1	27676555	27676968	solo_ltr	.	+
chr1	27803781	27804113	solo_ltr	.	-
chr1	27942333	27942717	solo_ltr	.	-
chr1	28170963	28171329	half_ltr3	.	-
chr1	28175562	28175799	half_ltr5	.	-
chr1	28384913	28385217	solo_ltr	.	-
chr1	28456134	28456587	full_ltr3	.	-
chr1	28458659	28459142	full_ltr5	.	-
chr1	28889025	28889432	full_ltr5	.	+
chr1	28891362	28891776	full_ltr3	.	+
chr1	29082693	29083074	solo_ltr	.	+
chr1	29218292	29218577	solo_ltr	.	+
chr1	29570996	29571328	solo_ltr	.	-
chr1	29654687	29655023	full_ltr5	.	+
chr1	29658686	29659022	full_ltr3	.	+
chr1	29791236	29791593	solo_ltr	.	-
chr1	29908215	29908294	solo_ltr	.	-
chr1	29908875	29909154	solo_ltr	.	-
chr1	29942739	29943075	full_ltr3	.	-
chr1	29948988	29949324	full_ltr5	.	-
chr1	29985439	29985741	solo_ltr	.	-
chr1	30274496	30274820	solo_ltr	.	+
chr1	30667836	30668252	solo_ltr	.	+
chr1	30687725	30688128	full_ltr3	.	-
chr1	30689986	30690389	full_ltr5	.	-
chr1	30705746	30706165	solo_ltr	.	-
chr1	30913842	30914253	solo_ltr	.	+
chr1	31005097	31005506	full_ltr5	.	+
chr1	31007276	31007703	full_ltr3	.	+
chr1	31127771	31128167	solo_ltr	.	+
chr1	31436620	31436965	solo_ltr	.	+
chr1	31470037	31470471	full_ltr5	.	+
chr1	31473418	31473852	full_ltr3	.	+
chr1	31726420	31726737	solo_ltr	.	-
chr1	31730541	31730925	full_ltr3	.	-
chr1	31734300	31734680	full_ltr5	.	-
chr1	32017522	32017825	solo_ltr	.	+
chr1	32588242	32588608	solo_ltr	.	-
chr1	32588654	32589054	solo_ltr	.	-
chr1	32794453	32794904	solo_ltr	.	-
chr1	33826286	33826659	solo_ltr	.	+
chr1	34347456	34347809	full_ltr5	.	+
chr1	34351016	34351369	full_ltr3	.	+
chr1	34915079	34915405	full_ltr5	.	+
chr1	34918843	34919179	full_ltr3	.	+
chr1	35012057	35012483	solo_ltr	.	+
chr1	35124465	35124803	solo_ltr	.	-
chr1	35175270	35175519	solo_ltr	.	+
chr1	35788504	35788856	full_ltr5	.	+
chr1	35795229	35795581	full_ltr3	.	+
chr1	36049601	36049917	solo_ltr	.	+
chr1	37181219	37181549	solo_ltr	.	-
chr1	37209135	37209537	solo_ltr	.	+
chr1	37278805	37279165	full_ltr3	.	-
chr1	37283272	37283629	full_ltr5	.	-
chr1	37773884	37774218	full_ltr5	.	+
chr1	37778271	37778597	full_ltr3	.	+
chr1	38225735	38226069	solo_ltr	.	-
chr1	38704799	38705206	full_ltr5	.	+
chr1	38708605	38709012	full_ltr3	.	+
chr1	38746603	38746940	solo_ltr	.	+
chr1	39654993	39655298	solo_ltr	.	-
chr1	40211508	40211810	solo_ltr	.	-
chr1	40697998	40698339	full_ltr5	.	+
chr1	40702108	40702449	full_ltr3	.	+
chr1	41088133	41088634	full_ltr5	.	+
chr1	41090717	41091187	full_ltr3	.	+
chr1	41319730	41320137	solo_ltr	.	-
chr1	41370226	41370550	solo_ltr	.	-
chr1	41492900	41493330	solo_ltr	.	-
chr1	42164169	42164482	solo_ltr	.	-
chr1	43513242	43513717	solo_ltr	.	-
chr1	43618578	43618915	solo_ltr	.	+
chr1	43681619	43681920	solo_ltr	.	+
chr1	44027198	44027430	solo_ltr	.	+
chr1	44290704	44291148	full_ltr5	.	+
chr1	44295287	44295755	full_ltr3	.	+
chr1	44315873	44316205	solo_ltr	.	+
chr1	44360193	44360677	full_ltr5	.	+
chr1	44362599	44363083	full_ltr3	.	+
chr1	44438793	44439192	half_ltr5	.	+
chr1	45238620	45239000	solo_ltr	.	+
chr1	45239052	45239266	solo_ltr	.	+
chr1	45297880	45298184	solo_ltr	.	+
chr1	45612978	45613424	half_ltr5	.	-
chr1	45734075	45734426	full_ltr5	.	+
chr1	45739001	45739352	full_ltr3	.	+
chr1	46180881	46181236	solo_ltr	.	+
chr1	47194112	47194503	solo_ltr	.	-
chr1	47223460	47223789	full_ltr3	.	-
chr1	47227628	47227957	full_ltr5	.	-
chr1	47456401	47456785	solo_ltr	.	+
chr1	47786668	47787120	half_ltr5	.	+
chr1	47790534	47790986	half_ltr3	.	+
chr1	47842162	47842478	solo_ltr	.	-
chr1	47955819	47956207	full_ltr3	.	-
chr1	47958066	47958454	full_ltr5	.	-
chr1	47969128	47969536	full_ltr5	.	+
chr1	47971601	47972009	full_ltr3	.	+
chr1	48089000	48089474	full_ltr5	.	+
chr1	48093936	48094289	full_ltr3	.	+
chr1	48327920	48328247	half_ltr3	.	+
chr1	48333028	48333386	solo_ltr	.	-
chr1	48354350	48354686	half_ltr3	.	-
chr1	48362975	48363311	half_ltr5	.	-
chr1	48670986	48671210	solo_ltr	.	-
chr1	48671310	48671668	half_ltr3	.	-
chr1	48673558	48673782	half_ltr5	.	-
chr1	48673882	48674230	solo_ltr	.	-
chr1	48684314	48684612	solo_ltr	.	+
chr1	48737804	48738188	full_ltr3	.	-
chr1	48741586	48741970	full_ltr5	.	-
chr1	48802076	48802212	full_ltr3	.	-
chr1	48803593	48803731	full_ltr5	.	-
chr1	48964163	48964487	solo_ltr	.	-
chr1	49474526	49474904	solo_ltr	.	-
chr1	49721154	49721514	full_ltr3	.	-
chr1	49727646	49728007	full_ltr5	.	-
chr1	49762392	49762814	solo_ltr	.	-
chr1	49829663	49830004	half_ltr5	.	+
chr1	49834296	49834643	half_ltr3	.	+
chr1	49844656	49844975	solo_ltr	.	-
chr1	49913569	49913934	solo_ltr	.	+
chr1	50021685	50021791	solo_ltr	.	-
chr1	50022119	50022307	full_ltr3	.	-
chr1	50025864	50026153	full_ltr5	.	-
chr1	50159465	50159907	half_ltr5	.	+
chr1	50162140	50162582	half_ltr3	.	+
chr1	50568377	50568671	solo_ltr	.	-
chr1	50812253	50812545	half_ltr5	.	+
chr1	50816145	50816436	half_ltr3	.	+
chr1	51023035	51023379	solo_ltr	.	-
chr1	51384911	51385540	solo_ltr	.	+
chr1	52381371	52381604	solo_ltr	.	+
chr1	52589865	52590327	full_ltr5	.	+
chr1	52593790	52594253	full_ltr3	.	+
chr1	53129586	53129976	full_ltr3	.	-
chr1	53134415	53134805	full_ltr5	.	-
chr1	53235549	53236014	full_ltr5	.	+
chr1	53237880	53238345	full_ltr3	.	+
chr1	53371420	53371766	solo_ltr	.	-
chr1	53504698	53505198	full_ltr5	.	+
chr1	53508158	53508650	full_ltr3	.	+
chr1	53719504	53719852	solo_ltr	.	-
chr1	54462355	54462802	solo_ltr	.	+
chr1	54618959	54619356	solo_ltr	.	-
chr1	55377801	55378098	solo_ltr	.	+
chr1	55778361	55778731	full_ltr5	.	+
chr1	55782910	55783280	full_ltr3	.	+
chr1	56185617	56185918	solo_ltr	.	-
chr1	56660612	56660919	solo_ltr	.	-
chr1	56772248	56772585	full_ltr5	.	+
chr1	56778951	56779288	full_ltr3	.	+
chr1	57279893	57280243	solo_ltr	.	-
chr1	57308344	57308732	half_ltr5	.	+
chr1	57310960	57311350	half_ltr3	.	+
chr1	57523323	57523651	solo_ltr	.	+
chr1	57585094	57585433	full_ltr3	.	-
chr1	57588505	57588831	full_ltr5	.	-
chr1	58323347	58323715	full_ltr3	.	-
chr1	58330102	58330470	full_ltr5	.	-
chr1	58749516	58749853	half_ltr3	.	-
chr1	58752002	58752054	half_ltr5	.	-
chr1	58811690	58812024	full_ltr3	.	-
chr1	58818521	58818858	full_ltr5	.	-
chr1	58884941	58885271	half_ltr3	.	+
chr1	58930750	58931089	full_ltr5	.	+
chr1	58934869	58935209	full_ltr3	.	+
chr1	59345146	59345580	full_ltr3	.	-
chr1	59349749	59350179	full_ltr5	.	-
chr1	60375508	60375833	solo_ltr	.	-
chr1	60724864	60725202	full_ltr3	.	-
chr1	60731608	60731946	full_ltr5	.	-
chr1	61169933	61170314	solo_ltr	.	-
chr1	62534042	62534470	full_ltr3	.	-
chr1	62540866	62541294	full_ltr5	.	-
chr1	62643604	62643931	solo_ltr	.	+
chr1	64178202	64178537	full_ltr3	.	-
chr1	64184952	64185287	full_ltr5	.	-
chr1	64383086	64383424	full_ltr5	.	+
chr1	64389853	64390191	full_ltr3	.	+
chr1	64642779	64643128	solo_ltr	.	+
chr1	64960311	64960665	full_ltr3	.	-
chr1	64967034	64967388	full_ltr5	.	-
chr1	65337279	65337637	solo_ltr	.	-
chr1	65358785	65359086	half_ltr3	.	-
chr1	65361202	65361503	solo_ltr	.	-
chr1	65606121	65606413	solo_ltr	.	-
chr1	65611295	65611588	solo_ltr	.	-
chr1	65668672	65669171	solo_ltr	.	+
chr1	65708124	65708572	half_ltr5	.	+
chr1	65815059	65815451	full_ltr5	.	+
chr1	65817313	65817704	full_ltr3	.	+
chr1	65889599	65889935	full_ltr3	.	-
chr1	65891791	65892183	full_ltr5	.	-
chr1	66017611	66017975	full_ltr3	.	-
chr1	66024487	66024851	full_ltr5	.	-
chr1	67108169	67108725	half_ltr5	.	-
chr1	67259313	67259683	solo_ltr	.	+
chr1	67442043	67442428	solo_ltr	.	+
chr1	67664989	67665351	solo_ltr	.	+
chr1	67751445	67751782	full_ltr3	.	-
chr1	67758200	67758537	full_ltr5	.	-
chr1	68610751	68611141	full_ltr5	.	+
chr1	68613151	68613541	full_ltr3	.	+
chr1	68818558	68818873	solo_ltr	.	-
chr1	69698001	69698419	half_ltr3	.	-
chr1	69703040	69703458	half_ltr5	.	-
chr1	69831513	69831856	solo_ltr	.	+
chr1	70237081	70237419	full_ltr5	.	+
chr1	70241273	70241611	full_ltr3	.	+
chr1	70909480	70909784	solo_ltr	.	-
chr1	71863055	71863406	solo_ltr	.	+
chr1	71869694	71870096	solo_ltr	.	+
chr1	71870201	71870606	solo_ltr	.	-
chr1	72125558	72125891	full_ltr3	.	-
chr1	72132410	72132743	full_ltr5	.	-
chr1	72398105	72398437	solo_ltr	.	+
chr1	73110570	73110909	solo_ltr	.	+
chr1	74653420	74653787	full_ltr3	.	-
chr1	74660232	74660599	full_ltr5	.	-
chr1	75330227	75330559	solo_ltr	.	+
chr1	75643373	75643864	solo_ltr	.	+
chr1	76002914	76003326	full_ltr5	.	+
chr1	76005427	76005841	full_ltr3	.	+
chr1	76094261	76094562	solo_ltr	.	-
chr1	76588458	76588900	half_ltr5	.	+
chr1	76592162	76592622	solo_ltr	.	-
chr1	76614793	76615133	full_ltr5	.	+
chr1	76618889	76619229	full_ltr3	.	+
chr1	76773341	76773707	full_ltr3	.	-
chr1	76777645	76778011	full_ltr5	.	-
chr1	77134815	77135134	solo_ltr	.	-
chr1	77667643	77668002	full_ltr5	.	+
chr1	77671519	77671878	full_ltr3	.	+
chr1	78046173	78046663	solo_ltr	.	-
chr1	79018811	79019130	full_ltr5	.	+
chr1	79022929	79023248	full_ltr3	.	+
chr1	79355357	79355734	solo_ltr	.	-
chr1	79363301	79363553	solo_ltr	.	+
chr1	79479314	79479611	solo_ltr	.	-
chr1	79595774	79596106	solo_ltr	.	+
chr1	79636879	79637169	solo_ltr	.	+
chr1	79737764	79738087	solo_ltr	.	-
chr1	79792257	79792609	solo_ltr	.	-
chr1	79937078	79937432	full_ltr5	.	+
chr1	79943806	79944160	full_ltr3	.	+
chr1	80141818	80142137	half_ltr5	.	+
chr1	80146482	80146829	half_ltr3	.	+
chr1	80944641	80944965	solo_ltr	.	+
chr1	81361358	81361747	solo_ltr	.	+
chr1	81564168	81564522	full_ltr3	.	-
chr1	81570895	81571249	full_ltr5	.	-
chr1	81833987	81834362	solo_ltr	.	-
chr1	81982563	81982967	full_ltr5	.	+
chr1	81984824	81985228	full_ltr3	.	+
chr1	82103722	82104058	solo_ltr	.	+
chr1	82501038	82501376	full_ltr5	.	+
chr1	82505651	82505989	full_ltr3	.	+
chr1	83229810	83230307	solo_ltr	.	+
chr1	84995896	84996234	full_ltr3	.	-
chr1	85000226	85000563	full_ltr5	.	-
chr1	85323075	85323401	solo_ltr	.	-
chr1	85875452	85875757	full_ltr3	.	-
chr1	85883315	85883617	full_ltr5	.	-
chr1	85884747	85885040	solo_ltr	.	+
chr1	86317493	86318105	half_ltr3	.	-
chr1	86320318	86320930	solo_ltr	.	-
chr1	86819247	86819571	solo_ltr	.	+
chr1	87133919	87134286	full_ltr3	.	-
chr1	87140482	87140849	full_ltr5	.	-
chr1	87460130	87460479	full_ltr5	.	+
chr1	87466910	87467259	full_ltr3	.	+
chr1	87832892	87833323	solo_ltr	.	-
chr1	88171168	88171513	half_ltr3	.	-
chr1	88176914	88177259	half_ltr5	.	-
chr1	88977414	88977885	solo_ltr	.	+
chr1	89199073	89199461	full_ltr5	.	+
chr1	89202871	89203259	full_ltr3	.	+
chr1	90089925	90090364	solo_ltr	.	-
chr1	90187674	90188058	solo_ltr	.	+
chr1	90550524	90551012	solo_ltr	.	+
chr1	90977361	90977656	solo_ltr	.	+
chr1	91471233	91471572	full_ltr3	.	-
chr1	91477975	91478313	full_ltr5	.	-
chr1	92220587	92220994	solo_ltr	.	+
chr1	92956796	92957122	solo_ltr	.	+
chr1	93107373	93107839	full_ltr3	.	-
chr1	93111255	93111721	full_ltr5	.	-
chr1	93898923	93899256	solo_ltr	.	+
chr1	93956582	93956919	full_ltr5	.	+
chr1	93960958	93961295	full_ltr3	.	+
chr1	93968033	93968366	solo_ltr	.	+
chr1	95057294	95057326	solo_ltr	.	-
chr1	95695155	95695480	full_ltr5	.	+
chr1	95699304	95699629	full_ltr3	.	+
chr1	95803364	95803671	full_ltr5	.	+
chr1	95804128	95804372	full_ltr3	.	+
chr1	95806583	95806890	half_ltr3	.	+
chr1	95828391	95828824	solo_ltr	.	+
chr1	95895888	95896219	solo_ltr	.	+
chr1	96035327	96035638	half_ltr3	.	-
chr1	96037771	96038024	full_ltr3	.	-
chr1	96038464	96038783	full_ltr5	.	-
chr1	96455172	96455574	solo_ltr	.	-
chr1	96629807	96630240	solo_ltr	.	-
chr1	96640753	96641084	solo_ltr	.	+
chr1	96679982	96680437	solo_ltr	.	+
chr1	96799403	96799683	solo_ltr	.	-
chr1	96944441	96944759	solo_ltr	.	+
chr1	96966811	96967324	full_ltr3	.	-
chr1	96969247	96969820	full_ltr5	.	-
chr1	97172736	97173039	half_ltr5	.	+
chr1	97180875	97181212	half_ltr3	.	+
chr1	97523253	97523637	solo_ltr	.	-
chr1	97811909	97812228	solo_ltr	.	-
chr1	98198987	98199306	solo_ltr	.	+
chr1	98250910	98251263	solo_ltr	.	-
chr1	98589314	98589572	half_ltr5	.	+
chr1	98594583	98594877	half_ltr3	.	+
chr1	98600392	98600717	full_ltr3	.	-
chr1	98603409	98603736	full_ltr5	.	-
chr1	98743997	98744358	solo_ltr	.	+
chr1	98787317	98787715	solo_ltr	.	+
chr1	98837167	98837458	solo_ltr	.	-
chr1	99107714	99108040	solo_ltr	.	-
chr1	99635032	99635454	solo_ltr	.	+
chr1	100223822	100224148	full_ltr3	.	-
chr1	100231814	100232140	full_ltr5	.	-
chr1	100357475	100357805	solo_ltr	.	-
chr1	100528956	100529341	solo_ltr	.	+
chr1	100531366	100531763	half_ltr5	.	-
chr1	100553147	100553475	solo_ltr	.	+
chr1	100567693	100567739	solo_ltr	.	+
chr1	100676721	100677053	solo_ltr	.	-
chr1	100737968	100738413	solo_ltr	.	+
chr1	100931364	100931413	solo_ltr	.	+
chr1	101089087	101089466	full_ltr3	.	-
chr1	101093245	101093624	full_ltr5	.	-
chr1	101127941	101128282	solo_ltr	.	-
chr1	101243444	101243722	solo_ltr	.	+
chr1	101526283	101526621	solo_ltr	.	-
chr1	101596678	101597107	solo_ltr	.	-
chr1	101897873	101898215	full_ltr3	.	-
chr1	101902687	101903028	full_ltr5	.	-
chr1	101978168	101978504	full_ltr3	.	-
chr1	101984960	101985296	full_ltr5	.	-
chr1	102149603	102150098	full_ltr5	.	+
chr1	102152022	102152466	full_ltr3	.	+
chr1	102540050	102540199	solo_ltr	.	+
chr1	102540769	102540970	solo_ltr	.	+
chr1	102612231	102612585	solo_ltr	.	+
chr1	102818016	102818484	solo_ltr	.	+
chr1	102909213	102909698	solo_ltr	.	-
chr1	102976025	102976369	solo_ltr	.	+
chr1	103031665	103032035	full_ltr5	.	+
chr1	103038423	103038793	full_ltr3	.	+
chr1	103185237	103185594	solo_ltr	.	-
chr1	103205165	103205537	full_ltr3	.	-
chr1	103211918	103212290	full_ltr5	.	-
chr1	103317870	103318202	full_ltr3	.	-
chr1	103325805	103326129	full_ltr5	.	-
chr1	103478827	103479193	full_ltr5	.	+
chr1	103481094	103481461	full_ltr3	.	+
chr1	103539603	103539894	half_ltr5	.	+
chr1	103588713	103589098	full_ltr5	.	+
chr1	103593682	103594067	full_ltr3	.	+
chr1	103811609	103812050	solo_ltr	.	+
chr1	104289577	104289926	full_ltr3	.	-
chr1	104294466	104294815	full_ltr5	.	-
chr1	104508336	104508629	solo_ltr	.	-
chr1	105226215	105226576	solo_ltr	.	+
chr1	105618096	105618587	solo_ltr	.	+
chr1	105938154	105938487	solo_ltr	.	+
chr1	106142392	106142736	solo_ltr	.	-
chr1	106802492	106802849	full_ltr5	.	+
chr1	106805712	106806053	full_ltr3	.	+
chr1	107107142	107107240	solo_ltr	.	-
chr1	107213088	107213416	solo_ltr	.	-
chr1	107323024	107323381	solo_ltr	.	-
chr1	107526709	107527066	solo_ltr	.	+
chr1	108038802	108039154	full_ltr3	.	-
chr1	108040538	108040890	full_ltr5	.	-
chr1	108137195	108137582	full_ltr5	.	+
chr1	108139509	108139896	full_ltr3	.	+
chr1	108408854	108409218	full_ltr3	.	-
chr1	108415674	108416038	full_ltr5	.	-
chr1	108662522	108662906	solo_ltr	.	-
chr1	108713734	108714114	half_ltr3	.	-
chr1	108852278	108852539	full_ltr3	.	-
chr1	108853599	108853952	full_ltr3	.	-
chr1	108853599	108853952	full_ltr5	.	-
chr1	108855493	108855755	full_ltr5	.	-
chr1	108911664	108912020	solo_ltr	.	-
chr1	108945138	108945609	full_ltr3	.	-
chr1	108948688	108949100	full_ltr5	.	-
chr1	108956813	108957214	full_ltr5	.	+
chr1	108960132	108960585	full_ltr3	.	+
chr1	109128675	109129027	half_ltr3	.	-
chr1	109133579	109133931	half_ltr5	.	-
chr1	109135188	109135659	half_ltr3	.	+
chr1	109136490	109137002	half_ltr5	.	-
chr1	109530144	109530424	solo_ltr	.	-
chr1	109604595	109605003	solo_ltr	.	-
chr1	109613392	109613774	full_ltr5	.	+
chr1	109620150	109620532	full_ltr3	.	+
chr1	110037698	110038081	full_ltr3	.	-
chr1	110040803	110041045	full_ltr5	.	-
chr1	110329115	110329452	full_ltr5	.	+
chr1	110333923	110334260	full_ltr3	.	+
chr1	110612994	110613452	solo_ltr	.	+
chr1	110937608	110937961	full_ltr3	.	-
chr1	110942086	110942439	full_ltr5	.	-
chr1	111087954	111088246	solo_ltr	.	-
chr1	111253619	111253986	full_ltr3	.	-
chr1	111260352	111260719	full_ltr5	.	-
chr1	111539124	111539439	solo_ltr	.	+
chr1	111703295	111703644	full_ltr5	.	+
chr1	111710114	111710469	full_ltr3	.	+
chr1	112256859	112257187	solo_ltr	.	-
chr1	112264372	112264707	full_ltr3	.	-
chr1	112271324	112271659	full_ltr5	.	-
chr1	112332061	112332378	solo_ltr	.	-
chr1	112362335	112362664	half_ltr3	.	+
chr1	112440135	112440519	full_ltr3	.	-
chr1	112444291	112444675	full_ltr5	.	-
chr1	112486115	112486399	solo_ltr	.	+
chr1	112512103	112512585	solo_ltr	.	+
chr1	112564189	112564663	half_ltr3	.	-
chr1	112568996	112569470	half_ltr5	.	-
chr1	112618575	112618911	solo_ltr	.	+
chr1	112687469	112687792	solo_ltr	.	+
chr1	112929395	112929732	full_ltr5	.	+
chr1	112935114	112935451	full_ltr3	.	+
chr1	113016074	113016441	full_ltr5	.	+
chr1	113022829	113023196	full_ltr3	.	+
chr1	113098648	113098711	solo_ltr	.	-
chr1	113099278	113099293	solo_ltr	.	-
chr1	113099324	113099581	solo_ltr	.	-
chr1	113145174	113145562	solo_ltr	.	+
chr1	113679948	113680387	full_ltr3	.	-
chr1	113682226	113682666	full_ltr5	.	-
chr1	113876700	113877213	solo_ltr	.	+
chr1	114082908	114083348	solo_ltr	.	-
chr1	114185220	114185638	full_ltr5	.	+
chr1	114190139	114190557	full_ltr3	.	+
chr1	114211379	114211763	full_ltr5	.	+
chr1	114215132	114215516	full_ltr3	.	+
chr1	114633516	114633809	solo_ltr	.	-
chr1	114795680	114796165	solo_ltr	.	+
chr1	114937190	114937565	half_ltr3	.	-
chr1	114940291	114940486	solo_ltr	.	-
chr1	115063556	115063979	solo_ltr	.	+
chr1	115096904	115097247	solo_ltr	.	+
chr1	115132153	115132485	solo_ltr	.	-
chr1	115151848	115152155	solo_ltr	.	+
chr1	115885257	115885726	full_ltr3	.	-
chr1	115890235	115890704	full_ltr5	.	-
chr1	116209942	116210247	solo_ltr	.	+
chr1	116452905	116453174	solo_ltr	.	-
chr1	116648265	116648630	full_ltr3	.	-
chr1	116655027	116655392	full_ltr5	.	-
chr1	117024388	117024692	solo_ltr	.	-
chr1	117032537	117032873	solo_ltr	.	+
chr1	117488721	117489241	solo_ltr	.	+
chr1	117632265	117632602	full_ltr3	.	-
chr1	117634512	117634851	full_ltr5	.	-
chr1	117663343	117663635	solo_ltr	.	-
chr1	117701936	117702288	full_ltr3	.	-
chr1	117708661	117709013	full_ltr5	.	-
chr1	117747173	117747575	full_ltr3	.	-
chr1	117749440	117749842	full_ltr5	.	-
chr1	117990082	117990549	full_ltr5	.	+
chr1	117992471	117992986	full_ltr3	.	+
chr1	118012640	118012965	half_ltr3	.	-
chr1	118092209	118092641	solo_ltr	.	-
chr1	118140969	118141285	half_ltr3	.	-
chr1	118153206	118153524	half_ltr5	.	-
chr1	118257355	118257712	solo_ltr	.	+
chr1	118739566	118739892	solo_ltr	.	+
chr1	120096455	120096967	solo_ltr	.	+
chr1	120378569	120379019	solo_ltr	.	+
chr1	120561511	120561902	solo_ltr	.	-
chr1	120570871	120571208	full_ltr3	.	-
chr1	120575671	120576008	full_ltr5	.	-
chr1	121669062	121669407	solo_ltr	.	-
chr1	121777268	121777748	full_ltr3	.	-
chr1	121781203	121781683	full_ltr5	.	-
chr1	121886342	121886694	solo_ltr	.	+
chr1	122892025	122892526	solo_ltr	.	-
chr1	124034073	124034366	solo_ltr	.	+
chr1	124344618	124344966	solo_ltr	.	+
chr1	124475245	124475568	solo_ltr	.	+
chr1	124475568	124475732	solo_ltr	.	+
chr1	124475731	124476538	solo_ltr	.	+
chr1	124478154	124478478	half_ltr3	.	+
chr1	125025106	125025410	solo_ltr	.	+
chr1	125316763	125317129	full_ltr5	.	+
chr1	125323606	125323972	full_ltr3	.	+
chr1	125346137	125346475	full_ltr3	.	-
chr1	125349989	125350326	full_ltr5	.	-
chr1	125641457	125641697	solo_ltr	.	-
chr1	126424024	126424411	full_ltr5	.	+
chr1	126429307	126429694	full_ltr3	.	+
chr1	126478807	126479223	solo_ltr	.	+
chr1	126939171	126939525	full_ltr5	.	+
chr1	126944028	126944382	full_ltr3	.	+
chr1	126980129	126980429	half_ltr5	.	+
chr1	127558257	127558624	full_ltr3	.	-
chr1	127565117	127565484	full_ltr5	.	-
chr1	127701171	127701505	solo_ltr	.	-
chr1	127875080	127875417	full_ltr3	.	-
chr1	127881837	127882174	full_ltr5	.	-
chr1	127891984	127892383	full_ltr3	.	-
chr1	127896855	127897254	full_ltr5	.	-
chr1	128089561	128089944	half_ltr3	.	+
chr1	128888074	128888399	full_ltr5	.	+
chr1	128891342	128891667	full_ltr3	.	+
chr1	128928641	128928995	solo_ltr	.	+
chr1	129035450	129035722	solo_ltr	.	+
chr1	129090399	129090765	full_ltr5	.	+
chr1	129092609	129092949	full_ltr3	.	+
chr1	130534304	130534642	full_ltr5	.	+
chr1	130538886	130539224	full_ltr3	.	+
chr1	130685888	130686234	solo_ltr	.	+
chr1	130748256	130748702	solo_ltr	.	+
chr1	132410111	132410471	solo_ltr	.	+
chr1	132841557	132841849	solo_ltr	.	+
chr1	133999448	133999867	solo_ltr	.	+
chr1	134425223	134425344	solo_ltr	.	-
chr1	135189807	135190235	solo_ltr	.	-
chr1	136807987	136808387	full_ltr3	.	-
chr1	136810233	136810714	full_ltr5	.	-
chr1	137273940	137274278	full_ltr3	.	-
chr1	137277931	137278269	full_ltr5	.	-
chr1	137849912	137850217	solo_ltr	.	-
chr1	138226234	138226513	solo_ltr	.	+
chr1	138226513	138228147	solo_ltr	.	+
chr1	138232022	138232318	half_ltr3	.	+
chr1	138340978	138341315	solo_ltr	.	+
chr1	138862503	138862798	solo_ltr	.	-
chr1	139579676	139579970	solo_ltr	.	-
chr1	139724768	139725169	full_ltr5	.	+
chr1	139729724	139730125	full_ltr3	.	+
chr1	139783421	139783730	full_ltr5	.	+
chr1	139784573	139784871	full_ltr3	.	+
chr1	139865411	139865762	solo_ltr	.	-
chr1	140166127	140166454	solo_ltr	.	-
chr1	140301510	140301799	full_ltr3	.	-
chr1	140303400	140303690	full_ltr5	.	-
chr1	140656352	140656693	solo_ltr	.	+
chr1	140816760	140817161	full_ltr5	.	+
chr1	140823568	140823969	full_ltr3	.	+
chr1	141035365	141035702	full_ltr5	.	+
chr1	141042165	141042502	full_ltr3	.	+
chr1	141066939	141067264	solo_ltr	.	+
chr1	141140180	141140495	full_ltr5	.	+
chr1	141144256	141144639	full_ltr3	.	+
chr1	141300451	141300842	solo_ltr	.	+
chr1	141318717	141319038	solo_ltr	.	-
chr1	141372012	141372349	full_ltr3	.	-
chr1	141373700	141374037	full_ltr5	.	-
chr1	141588290	141588666	solo_ltr	.	-
chr1	141676746	141677090	solo_ltr	.	+
chr1	142356287	142356640	half_ltr3	.	-
chr1	142361029	142361382	half_ltr5	.	-
chr1	142584891	142585242	full_ltr3	.	-
chr1	142589799	142590150	full_ltr5	.	-
chr1	142611989	142612314	full_ltr5	.	+
chr1	142615706	142616036	full_ltr3	.	+
chr1	143592998	143593360	solo_ltr	.	+
chr1	143831954	143832311	half_ltr3	.	-
chr1	143847163	143847575	full_ltr3	.	-
chr1	143849644	143850056	full_ltr5	.	-
chr1	143884268	143884610	solo_ltr	.	+
chr1	144384049	144384487	full_ltr5	.	+
chr1	144390917	144391363	full_ltr3	.	+
chr1	144854674	144855046	full_ltr3	.	-
chr1	144861422	144861794	full_ltr5	.	-
chr1	145120277	145120689	solo_ltr	.	+
chr1	145937925	145938309	solo_ltr	.	+
chr1	146030847	146031146	solo_ltr	.	+
chr1	146104056	146104381	full_ltr3	.	-
chr1	146107306	146107631	full_ltr5	.	-
chr1	146120983	146121320	full_ltr5	.	+
chr1	146127693	146128047	full_ltr3	.	+
chr1	146174010	146174424	solo_ltr	.	+
chr1	146282081	146282557	full_ltr3	.	-
chr1	146288713	146289187	full_ltr5	.	-
chr1	146308155	146308526	solo_ltr	.	-
chr1	146397205	146397559	full_ltr3	.	-
chr1	146403934	146404288	full_ltr5	.	-
chr1	146406190	146406569	solo_ltr	.	+
chr1	146805792	146806250	solo_ltr	.	-
chr1	147176913	147177241	solo_ltr	.	-
chr1	147201526	147201839	half_ltr5	.	+
chr1	147206402	147206717	half_ltr3	.	+
chr1	147359626	147360017	solo_ltr	.	-
chr1	147366401	147366692	full_ltr5	.	+
chr1	147369702	147369998	full_ltr3	.	+
chr1	147727217	147727565	solo_ltr	.	+
chr1	147943806	147943851	full_ltr3	.	-
chr1	147944129	147944510	full_ltr5	.	-
chr1	148093996	148094343	half_ltr5	.	+
chr1	148097742	148098093	half_ltr3	.	+
chr1	148168614	148168952	full_ltr3	.	-
chr1	148174041	148174379	full_ltr5	.	-
chr1	148202410	148202806	solo_ltr	.	-
chr1	148274102	148274565	full_ltr5	.	+
chr1	148279144	148279607	full_ltr3	.	+
chr1	148348822	148349140	full_ltr3	.	-
chr1	148353402	148353731	full_ltr5	.	-
chr1	148456758	148457096	full_ltr3	.	-
chr1	148463572	148463910	full_ltr5	.	-
chr1	148485455	148485822	full_ltr5	.	+
chr1	148490354	148490721	full_ltr3	.	+
chr1	149032324	149032649	solo_ltr	.	-
chr1	149141700	149142167	solo_ltr	.	-
chr1	149176851	149177190	solo_ltr	.	+
chr1	149393288	149393640	full_ltr5	.	+
chr1	149400012	149400364	full_ltr3	.	+
chr1	149459788	149460097	solo_ltr	.	-
chr1	149506291	149506642	full_ltr3	.	-
chr1	149513103	149513454	full_ltr5	.	-
chr1	149514279	149514649	full_ltr3	.	-
chr1	149521027	149521397	full_ltr5	.	-
chr1	149572619	149572955	solo_ltr	.	+
chr1	149581516	149581855	full_ltr5	.	+
chr1	149588317	149588656	full_ltr3	.	+
chr1	149981544	149981852	solo_ltr	.	-
chr1	149992136	149992482	solo_ltr	.	-
chr1	150012942	150013274	solo_ltr	.	+
chr1	150229684	150230195	half_ltr5	.	+
chr1	150231093	150231461	solo_ltr	.	-
chr1	150692384	150692818	solo_ltr	.	+
chr1	152275012	152275342	solo_ltr	.	-
chr1	152413558	152413886	solo_ltr	.	-
chr1	152662875	152663261	full_ltr5	.	+
chr1	152667764	152668150	full_ltr3	.	+
chr1	153880461	153880954	solo_ltr	.	+
chr1	154898972	154899309	full_ltr3	.	-
chr1	154905728	154906061	full_ltr5	.	-
chr1	156100363	156100822	solo_ltr	.	+
chr1	156611126	156611451	solo_ltr	.	-
chr1	156726983	156727336	solo_ltr	.	+
chr1	156798979	156799308	solo_ltr	.	-
chr1	157042245	157042592	solo_ltr	.	-
chr1	157067389	157067738	solo_ltr	.	-
chr1	157250936	157251251	solo_ltr	.	+
chr1	157501193	157501493	solo_ltr	.	-
chr1	158012694	158013035	solo_ltr	.	-
chr1	159969770	159970122	full_ltr3	.	-
chr1	159976499	159976851	full_ltr5	.	-
chr1	160767455	160767904	solo_ltr	.	+
chr1	160815897	160816234	full_ltr3	.	-
chr1	160820689	160821026	full_ltr5	.	-
chr1	161086997	161087292	solo_ltr	.	-
chr1	161153603	161153905	solo_ltr	.	-
chr1	161532178	161532692	full_ltr5	.	+
chr1	161535698	161536174	full_ltr3	.	+
chr1	161610380	161610678	full_ltr3	.	-
chr1	161614170	161614458	full_ltr5	.	-
chr1	161681781	161682129	solo_ltr	.	+
chr1	162840537	162840875	full_ltr5	.	+
chr1	162847304	162847642	full_ltr3	.	+
chr1	162971203	162971549	half_ltr5	.	+
chr1	162977066	162977412	half_ltr3	.	+
chr1	163468518	163468852	full_ltr3	.	-
chr1	163472305	163472639	full_ltr5	.	-
chr1	163692967	163693336	solo_ltr	.	-
chr1	164978008	164978340	full_ltr3	.	-
chr1	164985974	164986311	full_ltr5	.	-
chr1	165082419	165082773	solo_ltr	.	+
chr1	165102928	165103304	solo_ltr	.	+
chr1	165209135	165209455	solo_ltr	.	+
chr1	165209455	165210330	solo_ltr	.	+
chr1	165211089	165211134	solo_ltr	.	-
chr1	165211134	165211215	solo_ltr	.	-
chr1	165580581	165581030	solo_ltr	.	-
chr1	166352191	166352520	full_ltr5	.	+
chr1	166356369	166356698	full_ltr3	.	+
chr1	166575510	166575811	full_ltr5	.	+
chr1	166581132	166581446	full_ltr3	.	+
chr1	166581132	166581446	full_ltr5	.	+
chr1	166581886	166582143	full_ltr3	.	+
chr1	166584268	166584582	full_ltr5	.	+
chr1	166584268	166584582	half_ltr3	.	+
chr1	166585045	166585342	full_ltr3	.	+
chr1	166593286	166593611	solo_ltr	.	+
chr1	166593611	166594455	solo_ltr	.	+
chr1	166598388	166598681	half_ltr3	.	+
chr1	166763146	166763495	full_ltr3	.	-
chr1	166769529	166769878	full_ltr5	.	-
chr1	166940021	166940493	solo_ltr	.	-
chr1	168566829	168567301	solo_ltr	.	+
chr1	169091863	169092219	solo_ltr	.	+
chr1	169542419	169542756	full_ltr5	.	+
chr1	169548553	169548890	full_ltr3	.	+
chr1	170115797	170116134	full_ltr5	.	+
chr1	170122544	170122881	full_ltr3	.	+
chr1	171511392	171511576	solo_ltr	.	+
chr1	171829710	171830268	full_ltr5	.	+
chr1	171832175	171832731	full_ltr3	.	+
chr1	172265673	172266012	full_ltr5	.	+
chr1	172269384	172269728	full_ltr3	.	+
chr1	172942448	172942788	solo_ltr	.	+
chr1	173572497	173572814	full_ltr3	.	-
chr1	173580305	173580638	full_ltr5	.	-
chr1	173721864	173722162	solo_ltr	.	+
chr1	175042001	175042338	full_ltr3	.	-
chr1	175047949	175048286	full_ltr5	.	-
chr1	175538919	175539223	solo_ltr	.	-
chr1	176543083	176543420	full_ltr3	.	-
chr1	176549825	176550162	full_ltr5	.	-
chr1	176583565	176583883	half_ltr3	.	-
chr1	176587019	176587338	half_ltr5	.	-
chr1	177091537	177091885	solo_ltr	.	+
chr1	177352962	177353298	solo_ltr	.	+
chr1	178058027	178058377	full_ltr5	.	+
chr1	178064776	178065126	full_ltr3	.	+
chr1	178126808	178127198	half_ltr3	.	-
chr1	178129192	178129582	half_ltr5	.	-
chr1	178174113	178174446	full_ltr5	.	+
chr1	178180864	178181197	full_ltr3	.	+
chr1	178414435	178414835	solo_ltr	.	-
chr1	179179706	179180200	solo_ltr	.	+
chr1	179397638	179397943	solo_ltr	.	-
chr1	179893907	179894303	full_ltr5	.	+
chr1	179900751	179901168	full_ltr3	.	+
chr1	179942171	179942548	solo_ltr	.	+
chr1	180612082	180612560	full_ltr5	.	+
chr1	180616052	180616530	full_ltr3	.	+
chr1	181263525	181263877	full_ltr3	.	-
chr1	181270254	181270606	full_ltr5	.	-
chr1	181492909	181493245	full_ltr5	.	+
chr1	181499145	181499481	full_ltr3	.	+
chr1	181569149	181569472	solo_ltr	.	+
chr1	182173904	182174243	full_ltr5	.	+
chr1	182177008	182177344	full_ltr3	.	+
chr1	182194371	182194603	solo_ltr	.	+
chr1	182219713	182220031	solo_ltr	.	+
chr1	183564463	183564872	full_ltr5	.	+
chr1	183570831	183571240	full_ltr3	.	+
chr1	183688752	183689109	solo_ltr	.	+
chr1	184599386	184599918	solo_ltr	.	+
chr1	184890420	184890860	solo_ltr	.	+
chr1	185220858	185221207	solo_ltr	.	+
chr1	185303498	185303979	full_ltr5	.	+
chr1	185306028	185306509	full_ltr3	.	+
chr1	186213758	186214083	solo_ltr	.	-
chr1	187252263	187252541	solo_ltr	.	-
chr1	188486084	188486388	solo_ltr	.	-
chr1	189021991	189022453	solo_ltr	.	-
chr1	189198306	189198764	half_ltr3	.	-
chr1	190542044	190542142	solo_ltr	.	+
chr1	191137774	191138066	solo_ltr	.	+
chr1	191501584	191501993	full_ltr5	.	+
chr1	191504146	191504565	full_ltr3	.	+
chr1	192155480	192155833	half_ltr5	.	+
chr1	192629956	192630200	solo_ltr	.	+
chr1	192959845	192960165	half_ltr3	.	+
chr1	194653823	194654190	solo_ltr	.	+
chr1	194967387	194967680	full_ltr3	.	-
chr1	194970678	194970985	full_ltr5	.	-
chr1	195268564	195269001	solo_ltr	.	-
chr1	195320289	195320648	full_ltr5	.	+
chr1	195327090	195327446	full_ltr3	.	+
chr10	3316243	3316701	full_ltr3	.	-
chr10	3320938	3321396	full_ltr5	.	-
chr10	3447024	3447324	solo_ltr	.	-
chr10	3477021	3477353	solo_ltr	.	-
chr10	3600943	3601281	full_ltr3	.	-
chr10	3607688	3608026	full_ltr5	.	-
chr10	4123261	4123559	solo_ltr	.	-
chr10	4462095	4462566	solo_ltr	.	-
chr10	5659968	5660326	solo_ltr	.	+
chr10	5852293	5852636	solo_ltr	.	+
chr10	6221239	6221742	solo_ltr	.	+
chr10	6414245	6414621	solo_ltr	.	+
chr10	6566703	6567130	full_ltr3	.	-
chr10	6571151	6571592	full_ltr5	.	-
chr10	6650430	6650738	solo_ltr	.	-
chr10	6866028	6866341	full_ltr3	.	-
chr10	6868716	6869029	full_ltr5	.	-
chr10	7241288	7241631	half_ltr5	.	+
chr10	7243634	7243979	half_ltr3	.	+
chr10	7364824	7365327	full_ltr5	.	+
chr10	7367351	7367855	full_ltr3	.	+
chr10	7394559	7394829	solo_ltr	.	-
chr10	7411484	7411963	full_ltr5	.	+
chr10	7416116	7416595	full_ltr3	.	+
chr10	7470197	7470524	solo_ltr	.	+
chr10	8152916	8153156	half_ltr3	.	-
chr10	8156463	8156755	half_ltr5	.	-
chr10	8599223	8599572	full_ltr5	.	+
chr10	8606026	8606375	full_ltr3	.	+
chr10	8635254	8635617	full_ltr5	.	+
chr10	8637449	8637841	full_ltr3	.	+
chr10	9337211	9337636	solo_ltr	.	-
chr10	9847031	9847380	full_ltr5	.	+
chr10	9851429	9851789	full_ltr3	.	+
chr10	11254118	11254650	solo_ltr	.	-
chr10	11694222	11694569	full_ltr5	.	+
chr10	11701024	11701371	full_ltr3	.	+
chr10	11900592	11901169	full_ltr3	.	-
chr10	11903248	11903811	full_ltr5	.	-
chr10	12201100	12201448	solo_ltr	.	+
chr10	12274007	12274293	solo_ltr	.	+
chr10	13634108	13634388	solo_ltr	.	+
chr10	13669113	13669524	solo_ltr	.	+
chr10	14609353	14609971	half_ltr3	.	-
chr10	14613165	14613767	half_ltr5	.	-
chr10	15112811	15113169	solo_ltr	.	+
chr10	15179872	15180357	full_ltr3	.	-
chr10	15183208	15183701	full_ltr5	.	-
chr10	15476618	15477024	solo_ltr	.	-
chr10	15493461	15493746	solo_ltr	.	-
chr10	15935273	15935729	full_ltr5	.	+
chr10	15937502	15937949	full_ltr3	.	+
chr10	16159520	16159812	solo_ltr	.	-
chr10	16502258	16502562	solo_ltr	.	+
chr10	16504614	16504915	half_ltr3	.	+
chr10	16644775	16645154	solo_ltr	.	+
chr10	17265523	17265628	solo_ltr	.	+
chr10	17863167	17863488	solo_ltr	.	+
chr10	18024647	18024984	solo_ltr	.	+
chr10	18139120	18139597	solo_ltr	.	+
chr10	18221908	18222245	solo_ltr	.	+
chr10	18239109	18239449	full_ltr5	.	+
chr10	18241399	18241775	full_ltr3	.	+
chr10	18256320	18256609	solo_ltr	.	-
chr10	18263998	18264403	solo_ltr	.	-
chr10	18716497	18716837	solo_ltr	.	-
chr10	18813794	18814340	solo_ltr	.	+
chr10	18885705	18886023	solo_ltr	.	+
chr10	18887871	18888183	solo_ltr	.	-
chr10	19538909	19539248	full_ltr3	.	-
chr10	19545668	19546007	full_ltr5	.	-
chr10	19797279	19797631	full_ltr5	.	+
chr10	19801156	19801508	full_ltr3	.	+
chr10	20010633	20010986	full_ltr3	.	-
chr10	20017436	20017787	full_ltr5	.	-
chr10	21211205	21211556	half_ltr5	.	+
chr10	21216205	21216556	half_ltr3	.	+
chr10	21642286	21642670	full_ltr3	.	-
chr10	21649137	21649521	full_ltr5	.	-
chr10	21726332	21726633	solo_ltr	.	+
chr10	22163607	22163933	solo_ltr	.	-
chr10	22523259	22523580	full_ltr3	.	-
chr10	22530167	22530488	full_ltr5	.	-
chr10	22683220	22683616	half_ltr3	.	-
chr10	22690148	22690544	half_ltr5	.	-
chr10	23297984	23298343	solo_ltr	.	-
chr10	23459289	23459673	full_ltr5	.	+
chr10	23463023	23463407	full_ltr3	.	+
chr10	23726340	23726813	solo_ltr	.	+
chr10	23868100	23868434	solo_ltr	.	-
chr10	23871326	23871684	full_ltr3	.	-
chr10	23878102	23878460	full_ltr5	.	-
chr10	24420745	24421240	solo_ltr	.	+
chr10	24686430	24686813	full_ltr5	.	+
chr10	24691231	24691614	full_ltr3	.	+
chr10	24848311	24848677	solo_ltr	.	-
chr10	25101565	25101902	full_ltr3	.	-
chr10	25106176	25106513	full_ltr5	.	-
chr10	25517828	25518247	solo_ltr	.	-
chr10	25968420	25968758	full_ltr5	.	+
chr10	25972948	25973286	full_ltr3	.	+
chr10	26013854	26014177	solo_ltr	.	+
chr10	26662939	26663328	solo_ltr	.	-
chr10	26730885	26731205	half_ltr3	.	-
chr10	26733329	26733596	full_ltr3	.	-
chr10	26734112	26734428	full_ltr5	.	-
chr10	27662694	27663089	solo_ltr	.	+
chr10	27793227	27793630	solo_ltr	.	+
chr10	28905673	28905916	solo_ltr	.	-
chr10	28905990	28906366	solo_ltr	.	-
chr10	28923859	28924146	solo_ltr	.	+
chr10	29010288	29010771	full_ltr3	.	-
chr10	29013787	29014270	full_ltr5	.	-
chr10	29730718	29731009	solo_ltr	.	+
chr10	30017331	30017760	solo_ltr	.	+
chr10	30137252	30137570	solo_ltr	.	-
chr10	30147804	30148207	solo_ltr	.	+
chr10	30481243	30481737	full_ltr5	.	+
chr10	30485214	30485713	full_ltr3	.	+
chr10	30813993	30814331	full_ltr5	.	+
chr10	30820745	30821083	full_ltr3	.	+
chr10	31088568	31088965	full_ltr5	.	+
chr10	31095428	31095825	full_ltr3	.	+
chr10	31280016	31280468	solo_ltr	.	+
chr10	31370086	31370412	solo_ltr	.	-
chr10	31482630	31482967	full_ltr5	.	+
chr10	31489377	31489714	full_ltr3	.	+
chr10	31705325	31705649	half_ltr3	.	+
chr10	31750121	31750491	full_ltr5	.	+
chr10	31754520	31754890	full_ltr3	.	+
chr10	31808008	31808418	solo_ltr	.	+
chr10	32169211	32169266	solo_ltr	.	-
chr10	32169405	32169518	solo_ltr	.	-
chr10	32689870	32690282	solo_ltr	.	+
chr10	32842898	32843388	solo_ltr	.	+
chr10	32936613	32937089	full_ltr5	.	+
chr10	32938809	32939285	full_ltr3	.	+
chr10	33006714	33007007	solo_ltr	.	+
chr10	33007007	33007164	solo_ltr	.	+
chr10	33007163	33007560	solo_ltr	.	+
chr10	33012649	33012942	half_ltr3	.	+
chr10	33063802	33064135	solo_ltr	.	+
chr10	33676779	33677116	solo_ltr	.	-
chr10	33685376	33685659	half_ltr3	.	-
chr10	33689706	33689994	half_ltr5	.	-
chr10	33765788	33766119	solo_ltr	.	+
chr10	33886785	33887186	full_ltr5	.	+
chr10	33890692	33891093	full_ltr3	.	+
chr10	34630579	34630884	solo_ltr	.	+
chr10	34693724	34694050	solo_ltr	.	+
chr10	34738940	34739351	half_ltr3	.	-
chr10	34741824	34742177	full_ltr3	.	-
chr10	34748573	34748926	full_ltr5	.	-
chr10	34748573	34748926	half_ltr3	.	-
chr10	34749330	34749735	solo_ltr	.	-
chr10	34775748	34776100	solo_ltr	.	-
chr10	34976830	34977155	solo_ltr	.	+
chr10	34978311	34978689	solo_ltr	.	-
chr10	35075004	35075330	solo_ltr	.	-
chr10	35184909	35185227	solo_ltr	.	-
chr10	35262184	35262475	solo_ltr	.	-
chr10	35289566	35289870	solo_ltr	.	+
chr10	35327343	35327636	solo_ltr	.	-
chr10	35722652	35723283	full_ltr3	.	-
chr10	35725017	35725551	full_ltr5	.	-
chr10	37450656	37450793	solo_ltr	.	+
chr10	37451111	37451346	solo_ltr	.	+
chr10	37476204	37476522	solo_ltr	.	-
chr10	37783202	37783619	solo_ltr	.	-
chr10	37851406	37851746	full_ltr3	.	-
chr10	37853634	37853961	full_ltr5	.	-
chr10	37923475	37923876	solo_ltr	.	+
chr10	37961592	37961988	solo_ltr	.	-
chr10	38590090	38590496	full_ltr5	.	+
chr10	38593495	38593901	full_ltr3	.	+
chr10	39496686	39497022	solo_ltr	.	-
chr10	39760777	39761270	full_ltr3	.	-
chr10	39764255	39764747	full_ltr5	.	-
chr10	40562037	40562391	full_ltr3	.	-
chr10	40565250	40565604	full_ltr5	.	-
chr10	40759672	40760037	solo_ltr	.	+
chr10	41398995	41399332	solo_ltr	.	+
chr10	41840531	41840868	full_ltr5	.	+
chr10	41847298	41847635	full_ltr3	.	+
chr10	41952571	41953001	solo_ltr	.	+
chr10	43081774	43082131	solo_ltr	.	+
chr10	43255612	43255996	solo_ltr	.	-
chr10	43769677	43770027	full_ltr3	.	-
chr10	43773755	43774105	full_ltr5	.	-
chr10	43877086	43877540	full_ltr5	.	+
chr10	43879655	43880052	full_ltr3	.	+
chr10	44640923	44641259	solo_ltr	.	+
chr10	45213264	45213592	solo_ltr	.	-
chr10	45554809	45555255	full_ltr3	.	-
chr10	45559834	45560280	full_ltr5	.	-
chr10	45722180	45722513	solo_ltr	.	+
chr10	45857311	45857667	solo_ltr	.	+
chr10	46156421	46156700	solo_ltr	.	-
chr10	46544446	46544744	half_ltr3	.	-
chr10	46923649	46923942	solo_ltr	.	+
chr10	47228651	47229025	solo_ltr	.	-
chr10	47635960	47636305	full_ltr3	.	-
chr10	47638274	47638693	full_ltr5	.	-
chr10	47670506	47670881	full_ltr5	.	+
chr10	47674227	47674602	full_ltr3	.	+
chr10	47680604	47681038	full_ltr3	.	-
chr10	47683070	47683504	full_ltr5	.	-
chr10	47684810	47685136	full_ltr5	.	+
chr10	47687434	47687791	full_ltr3	.	+
chr10	47732958	47733298	solo_ltr	.	-
chr10	47931293	47931620	solo_ltr	.	+
chr10	48032205	48032685	full_ltr3	.	-
chr10	48034510	48034991	full_ltr5	.	-
chr10	48750920	48751232	half_ltr3	.	-
chr10	48753356	48753624	full_ltr3	.	-
chr10	48754147	48754458	full_ltr5	.	-
chr10	48931863	48932187	solo_ltr	.	+
chr10	48947638	48947971	solo_ltr	.	+
chr10	48991956	48992284	half_ltr3	.	-
chr10	48995671	48995999	half_ltr5	.	-
chr10	49008149	49008439	full_ltr5	.	+
chr10	49012205	49012496	full_ltr3	.	+
chr10	50022655	50022983	solo_ltr	.	-
chr10	50211022	50211326	solo_ltr	.	-
chr10	50345918	50346222	solo_ltr	.	-
chr10	50491302	50491637	full_ltr5	.	+
chr10	50495119	50495489	full_ltr3	.	+
chr10	51435064	51435437	solo_ltr	.	+
chr10	51531185	51531441	full_ltr5	.	+
chr10	51533591	51533831	full_ltr3	.	+
chr10	51800420	51800731	solo_ltr	.	-
chr10	51883027	51883365	full_ltr5	.	+
chr10	51887569	51887907	full_ltr3	.	+
chr10	52070403	52070902	solo_ltr	.	-
chr10	52662026	52662419	solo_ltr	.	+
chr10	52976384	52976738	solo_ltr	.	-
chr10	53472439	53472825	solo_ltr	.	-
chr10	54417249	54417622	solo_ltr	.	+
chr10	54527012	54527306	full_ltr3	.	-
chr10	54535021	54535306	full_ltr5	.	-
chr10	54588774	54589126	full_ltr5	.	+
chr10	54593156	54593508	full_ltr3	.	+
chr10	54886739	54887123	full_ltr5	.	+
chr10	54890892	54891054	full_ltr3	.	+
chr10	55403334	55403663	solo_ltr	.	-
chr10	55715545	55715886	full_ltr3	.	-
chr10	55720482	55720836	full_ltr5	.	-
chr10	56720750	56721116	full_ltr5	.	+
chr10	56727507	56727873	full_ltr3	.	+
chr10	57022798	57023241	solo_ltr	.	+
chr10	57086042	57086333	solo_ltr	.	-
chr10	57137701	57138054	full_ltr5	.	+
chr10	57144426	57144779	full_ltr3	.	+
chr10	57565088	57565422	solo_ltr	.	-
chr10	59381798	59382166	full_ltr5	.	+
chr10	59386692	59387060	full_ltr3	.	+
chr10	61283220	61283599	solo_ltr	.	-
chr10	62042943	62043385	solo_ltr	.	-
chr10	62091370	62091793	solo_ltr	.	-
chr10	62608888	62609369	full_ltr5	.	+
chr10	62612874	62613329	full_ltr3	.	+
chr10	63103942	63104279	full_ltr5	.	+
chr10	63110741	63111078	full_ltr3	.	+
chr10	63444938	63445287	solo_ltr	.	-
chr10	64551823	64552123	solo_ltr	.	+
chr10	65260760	65261061	half_ltr3	.	-
chr10	65263274	65263575	solo_ltr	.	-
chr10	65638934	65639270	full_ltr3	.	-
chr10	65644602	65644938	full_ltr5	.	-
chr10	65950766	65951168	half_ltr3	.	-
chr10	65955786	65956188	half_ltr5	.	-
chr10	66379138	66379531	solo_ltr	.	-
chr10	66722483	66722820	full_ltr3	.	-
chr10	66729265	66729602	full_ltr5	.	-
chr10	67484220	67484321	solo_ltr	.	-
chr10	68410972	68411428	solo_ltr	.	+
chr10	68413543	68414083	solo_ltr	.	+
chr10	69487546	69487903	solo_ltr	.	+
chr10	70681017	70681335	solo_ltr	.	-
chr10	70791384	70791737	full_ltr5	.	+
chr10	70798186	70798539	full_ltr3	.	+
chr10	71691404	71691742	full_ltr5	.	+
chr10	71698177	71698515	full_ltr3	.	+
chr10	72060149	72060537	solo_ltr	.	+
chr10	73495804	73496206	solo_ltr	.	+
chr10	73548019	73548250	solo_ltr	.	-
chr10	73548275	73548666	full_ltr3	.	-
chr10	73550571	73550802	full_ltr5	.	-
chr10	73550827	73551218	solo_ltr	.	-
chr10	73854723	73855150	full_ltr3	.	-
chr10	73857024	73857451	full_ltr5	.	-
chr10	73994665	73995106	solo_ltr	.	+
chr10	74120776	74121208	solo_ltr	.	-
chr10	74295145	74295480	solo_ltr	.	-
chr10	74875722	74876057	full_ltr5	.	+
chr10	74879059	74879394	full_ltr3	.	+
chr10	75369751	75370077	solo_ltr	.	-
chr10	75690234	75690626	solo_ltr	.	+
chr10	75767810	75768102	solo_ltr	.	+
chr10	76010706	76010999	solo_ltr	.	-
chr10	76920017	76920465	half_ltr5	.	+
chr10	76923475	76923923	half_ltr3	.	+
chr10	77809308	77809720	half_ltr5	.	-
chr10	77940415	77940467	solo_ltr	.	-
chr10	77950731	77951083	full_ltr5	.	+
chr10	77957533	77957885	full_ltr3	.	+
chr10	78020225	78020623	full_ltr5	.	+
chr10	78025223	78025621	full_ltr3	.	+
chr10	78816470	78816808	full_ltr3	.	-
chr10	78822714	78823052	full_ltr5	.	-
chr10	79009961	79010252	solo_ltr	.	-
chr10	79314261	79314587	full_ltr3	.	-
chr10	79322248	79322574	full_ltr5	.	-
chr10	79412906	79413252	half_ltr3	.	-
chr10	79417682	79418028	half_ltr5	.	-
chr10	79493344	79493648	solo_ltr	.	+
chr10	79515035	79515392	solo_ltr	.	+
chr10	80976037	80976389	full_ltr5	.	+
chr10	80980500	80980852	full_ltr3	.	+
chr10	81670581	81670905	full_ltr3	.	-
chr10	81677445	81677769	full_ltr5	.	-
chr10	81829709	81830033	full_ltr3	.	-
chr10	81836573	81836897	full_ltr5	.	-
chr10	81967891	81968228	full_ltr5	.	+
chr10	81974649	81974986	full_ltr3	.	+
chr10	82004755	82005042	solo_ltr	.	-
chr10	82010985	82011412	solo_ltr	.	-
chr10	82514632	82514924	half_ltr5	.	+
chr10	82520088	82520380	half_ltr3	.	+
chr10	82571374	82571776	full_ltr3	.	-
chr10	82574786	82575188	full_ltr5	.	-
chr10	82939094	82939564	full_ltr5	.	+
chr10	82941565	82942035	full_ltr3	.	+
chr10	83415249	83415672	half_ltr3	.	-
chr10	83418701	83419213	half_ltr5	.	-
chr10	83448286	83448324	solo_ltr	.	+
chr10	83449970	83450283	half_ltr5	.	-
chr10	83465901	83466230	full_ltr3	.	-
chr10	83472698	83473027	full_ltr5	.	-
chr10	83652297	83652638	solo_ltr	.	-
chr10	83670921	83671272	full_ltr3	.	-
chr10	83677646	83677997	full_ltr5	.	-
chr10	83787475	83787828	full_ltr5	.	+
chr10	83792246	83792599	full_ltr3	.	+
chr10	83981910	83982354	solo_ltr	.	-
chr10	84207268	84207559	solo_ltr	.	+
chr10	84369951	84369995	solo_ltr	.	-
chr10	84744589	84744995	full_ltr5	.	+
chr10	84749537	84749943	full_ltr3	.	+
chr10	85715199	85715535	full_ltr5	.	+
chr10	85720338	85720674	full_ltr3	.	+
chr10	85768427	85768783	full_ltr3	.	-
chr10	85772867	85773226	full_ltr5	.	-
chr10	86503051	86503398	solo_ltr	.	+
chr10	87142251	87142667	full_ltr5	.	+
chr10	87145410	87145722	full_ltr3	.	+
chr10	87509142	87509764	solo_ltr	.	-
chr10	87938583	87938898	solo_ltr	.	-
chr10	87978742	87979146	solo_ltr	.	+
chr10	88650912	88651262	full_ltr5	.	+
chr10	88657714	88658064	full_ltr3	.	+
chr10	88947858	88948151	solo_ltr	.	+
chr10	88963877	88964100	solo_ltr	.	+
chr10	88964136	88964375	full_ltr5	.	+
chr10	88967840	88968063	full_ltr3	.	+
chr10	88968083	88968322	solo_ltr	.	+
chr10	89171486	89171914	solo_ltr	.	+
chr10	90324628	90324963	full_ltr3	.	-
chr10	90329396	90329731	full_ltr5	.	-
chr10	91814465	91814815	full_ltr3	.	-
chr10	91816761	91817111	full_ltr5	.	-
chr10	91873223	91873526	solo_ltr	.	+
chr10	92518801	92519249	full_ltr5	.	+
chr10	92521197	92521645	full_ltr3	.	+
chr10	92750546	92750876	full_ltr3	.	-
chr10	92753814	92754151	full_ltr5	.	-
chr10	92770684	92771014	solo_ltr	.	-
chr10	94362587	94362925	full_ltr3	.	-
chr10	94368912	94369250	full_ltr5	.	-
chr10	94536212	94536617	solo_ltr	.	-
chr10	94693156	94693433	full_ltr3	.	-
chr10	94694917	94695213	full_ltr5	.	-
chr10	95374136	95374561	solo_ltr	.	+
chr10	95380136	95380440	solo_ltr	.	+
chr10	95933595	95933896	solo_ltr	.	-
chr10	96157221	96157595	full_ltr3	.	-
chr10	96162070	96162444	full_ltr5	.	-
chr10	96192535	96192887	full_ltr3	.	-
chr10	96199350	96199702	full_ltr5	.	-
chr10	96414574	96414899	solo_ltr	.	+
chr10	96916391	96916734	solo_ltr	.	+
chr10	97320466	97320922	half_ltr3	.	-
chr10	97329276	97329734	half_ltr5	.	-
chr10	97360205	97360506	solo_ltr	.	+
chr10	97541795	97542132	solo_ltr	.	+
chr10	97602827	97603211	solo_ltr	.	-
chr10	97916731	97917095	solo_ltr	.	-
chr10	98783461	98783817	solo_ltr	.	+
chr10	98869925	98870319	solo_ltr	.	-
chr10	99098192	99098546	full_ltr3	.	-
chr10	99103074	99103428	full_ltr5	.	-
chr10	99216353	99216751	solo_ltr	.	-
chr10	99339038	99339404	full_ltr5	.	+
chr10	99345881	99346247	full_ltr3	.	+
chr10	99545857	99546265	full_ltr3	.	-
chr10	99551024	99551432	full_ltr5	.	-
chr10	99599558	99600037	solo_ltr	.	+
chr10	99608761	99609227	solo_ltr	.	-
chr10	99869211	99869504	solo_ltr	.	+
chr10	100578977	100579326	full_ltr5	.	+
chr10	100583405	100583760	full_ltr3	.	+
chr10	101423864	101424240	solo_ltr	.	-
chr10	101672267	101672710	solo_ltr	.	-
chr10	101893915	101894251	solo_ltr	.	-
chr10	102105314	102105631	solo_ltr	.	+
chr10	102137484	102137788	solo_ltr	.	-
chr10	102435268	102435594	solo_ltr	.	+
chr10	103262852	103263206	full_ltr5	.	+
chr10	103266057	103266404	full_ltr3	.	+
chr10	103295423	103295730	solo_ltr	.	-
chr10	103567109	103567493	solo_ltr	.	+
chr10	104073612	104074077	half_ltr5	.	+
chr10	104555274	104555610	full_ltr5	.	+
chr10	104562104	104562440	full_ltr3	.	+
chr10	104575005	104575453	half_ltr3	.	-
chr10	104577440	104577956	half_ltr5	.	-
chr10	104819450	104819840	half_ltr3	.	-
chr10	104824452	104824842	half_ltr5	.	-
chr10	104835596	104835948	full_ltr5	.	+
chr10	104842331	104842683	full_ltr3	.	+
chr10	105021755	105022107	solo_ltr	.	-
chr10	105177120	105177458	full_ltr5	.	+
chr10	105181456	105181794	full_ltr3	.	+
chr10	105591530	105591958	solo_ltr	.	-
chr10	105650555	105650976	solo_ltr	.	-
chr10	105672601	105673005	full_ltr3	.	-
chr10	105677529	105677933	full_ltr5	.	-
chr10	105880812	105881107	solo_ltr	.	+
chr10	105881107	105881282	half_ltr5	.	+
chr10	105883611	105883961	solo_ltr	.	+
chr10	106338360	106338683	solo_ltr	.	-
chr10	106344154	106344488	half_ltr5	.	-
chr10	106606346	106606701	solo_ltr	.	-
chr10	107999499	107999885	full_ltr5	.	+
chr10	108006258	108006644	full_ltr3	.	+
chr10	109315230	109315567	full_ltr3	.	-
chr10	109321977	109322314	full_ltr5	.	-
chr10	109486386	109486690	solo_ltr	.	-
chr10	110141571	110141871	solo_ltr	.	+
chr10	110696287	110696616	full_ltr5	.	+
chr10	110700465	110700794	full_ltr3	.	+
chr10	111000000	111000450	solo_ltr	.	+
chr10	111002581	111002909	half_ltr3	.	+
chr10	111416879	111417070	solo_ltr	.	+
chr10	111417216	111417284	solo_ltr	.	+
chr10	111611078	111611394	solo_ltr	.	-
chr10	112053513	112053900	full_ltr5	.	+
chr10	112058011	112058398	full_ltr3	.	+
chr10	112105700	112106025	solo_ltr	.	-
chr10	112812511	112812842	solo_ltr	.	-
chr10	112976609	112976958	solo_ltr	.	-
chr10	113036519	113036876	solo_ltr	.	-
chr10	113272621	113273089	solo_ltr	.	+
chr10	113559359	113559715	solo_ltr	.	+
chr10	113576691	113577141	solo_ltr	.	-
chr10	113722722	113723060	full_ltr3	.	-
chr10	113729457	113729795	full_ltr5	.	-
chr10	113782989	113783326	solo_ltr	.	+
chr10	114012457	114012748	solo_ltr	.	+
chr10	114119484	114119708	solo_ltr	.	+
chr10	114202208	114202693	solo_ltr	.	+
chr10	114334389	114334718	solo_ltr	.	+
chr10	114420859	114421216	solo_ltr	.	+
chr10	116606259	116606612	full_ltr3	.	-
chr10	116613008	116613376	full_ltr5	.	-
chr10	117015252	117015578	solo_ltr	.	-
chr10	117699446	117699535	solo_ltr	.	-
chr10	118070639	118070976	full_ltr5	.	+
chr10	118076130	118076467	full_ltr3	.	+
chr10	118108539	118108843	solo_ltr	.	-
chr10	118378104	118378478	solo_ltr	.	-
chr10	118605266	118605557	solo_ltr	.	+
chr10	119377298	119377604	solo_ltr	.	-
chr10	120158812	120159149	solo_ltr	.	-
chr10	121164748	121165085	full_ltr5	.	+
chr10	121168921	121169258	full_ltr3	.	+
chr10	122141002	122141411	full_ltr5	.	+
chr10	122143240	122143648	full_ltr3	.	+
chr10	122303527	122303987	full_ltr3	.	-
chr10	122308144	122308604	full_ltr5	.	-
chr10	122366061	122366415	full_ltr3	.	-
chr10	122370638	122370992	full_ltr5	.	-
chr10	122505667	122505993	full_ltr5	.	+
chr10	122512517	122512843	full_ltr3	.	+
chr10	122832872	122833221	full_ltr3	.	-
chr10	122839557	122839915	full_ltr5	.	-
chr10	123696977	123697334	solo_ltr	.	-
chr10	123795264	123795637	solo_ltr	.	-
chr10	123859364	123859693	half_ltr5	.	+
chr10	123866428	123866764	half_ltr3	.	+
chr10	124466744	124467039	solo_ltr	.	+
chr10	124468614	124469035	half_ltr5	.	-
chr10	124576320	124576657	full_ltr5	.	+
chr10	124583082	124583419	full_ltr3	.	+
chr10	124605757	124606111	full_ltr5	.	+
chr10	124610583	124610937	full_ltr3	.	+
chr10	124680462	124680799	full_ltr3	.	-
chr10	124685709	124686046	full_ltr5	.	-
chr10	125455819	125456175	solo_ltr	.	+
chr10	125618798	125619232	solo_ltr	.	-
chr10	125714603	125714857	solo_ltr	.	+
chr10	125721136	125721185	solo_ltr	.	+
chr10	126205178	126205668	solo_ltr	.	+
chr10	126826252	126826521	solo_ltr	.	-
chr10	127529581	127529713	solo_ltr	.	-
chr10	127792391	127792748	half_ltr5	.	+
chr10	127795472	127795498	half_ltr3	.	+
chr10	127795539	127795861	solo_ltr	.	+
chr10	127829524	127829922	solo_ltr	.	-
chr10	127987934	127988032	solo_ltr	.	-
chr10	128025133	128025496	solo_ltr	.	-
chr10	129213655	129214082	half_ltr5	.	+
chr10	129388815	129389180	full_ltr3	.	-
chr10	129395750	129396115	full_ltr5	.	-
chr10	129916968	129917266	solo_ltr	.	+
chr10	129925271	129925608	full_ltr5	.	+
chr10	129929314	129929651	full_ltr3	.	+
chr10	130175025	130175330	solo_ltr	.	+
chr10	130442968	130443293	solo_ltr	.	+
chr10	130503001	130503291	solo_ltr	.	+
chr10	130560155	130560491	full_ltr3	.	-
chr10	130565778	130566114	full_ltr5	.	-
chr11	3104759	3105100	half_ltr5	.	+
chr11	4048949	4049321	solo_ltr	.	+
chr11	5362613	5362950	solo_ltr	.	+
chr11	5535475	5535943	solo_ltr	.	+
chr11	6141511	6141848	full_ltr3	.	-
chr11	6148293	6148630	full_ltr5	.	-
chr11	6531472	6531952	full_ltr5	.	+
chr11	6535439	6535919	full_ltr3	.	+
chr11	6736345	6736639	solo_ltr	.	+
chr11	6787973	6788383	solo_ltr	.	-
chr11	6791020	6791489	half_ltr5	.	+
chr11	6799788	6800267	half_ltr3	.	+
chr11	7050585	7050886	solo_ltr	.	-
chr11	7575702	7576051	full_ltr3	.	-
chr11	7582565	7582914	full_ltr5	.	-
chr11	7638433	7638708	solo_ltr	.	-
chr11	7709711	7710037	solo_ltr	.	-
chr11	7904425	7904726	solo_ltr	.	+
chr11	7906868	7907169	half_ltr3	.	+
chr11	8033736	8034206	full_ltr3	.	-
chr11	8037172	8037649	full_ltr5	.	-
chr11	8048128	8048433	solo_ltr	.	+
chr11	8273876	8274260	half_ltr3	.	+
chr11	8421892	8422185	solo_ltr	.	+
chr11	8429067	8429202	solo_ltr	.	-
chr11	8937892	8938335	solo_ltr	.	+
chr11	9012651	9013132	solo_ltr	.	-
chr11	9084762	9085155	full_ltr3	.	-
chr11	9086992	9087395	full_ltr5	.	-
chr11	9236327	9236620	solo_ltr	.	-
chr11	9707985	9708337	full_ltr3	.	-
chr11	9714716	9715068	full_ltr5	.	-
chr11	9879590	9880090	solo_ltr	.	-
chr11	10038265	10038588	solo_ltr	.	+
chr11	10386265	10386577	solo_ltr	.	+
chr11	10624029	10624354	half_ltr5	.	+
chr11	10628972	10629297	half_ltr3	.	+
chr11	10686492	10686820	solo_ltr	.	+
chr11	10760313	10760650	full_ltr5	.	+
chr11	10767080	10767416	full_ltr3	.	+
chr11	11389463	11389661	solo_ltr	.	+
chr11	11389662	11389776	full_ltr5	.	+
chr11	11392459	11392813	full_ltr3	.	+
chr11	12507308	12507645	half_ltr3	.	-
chr11	12512263	12512600	half_ltr5	.	-
chr11	12533472	12533809	solo_ltr	.	+
chr11	12561908	12562246	full_ltr5	.	+
chr11	12568691	12569029	full_ltr3	.	+
chr11	12569460	12569926	solo_ltr	.	+
chr11	12795536	12795869	full_ltr5	.	+
chr11	12802365	12802701	full_ltr3	.	+
chr11	12926675	12927097	solo_ltr	.	-
chr11	12954022	12954372	full_ltr3	.	-
chr11	12958859	12959209	full_ltr5	.	-
chr11	13140809	13141308	solo_ltr	.	+
chr11	13163108	13163453	solo_ltr	.	+
chr11	13358449	13358816	solo_ltr	.	-
chr11	13392596	13392976	half_ltr5	.	+
chr11	13421999	13422097	solo_ltr	.	+
chr11	13666719	13667011	solo_ltr	.	-
chr11	13872870	13873362	full_ltr5	.	+
chr11	13875361	13875839	full_ltr3	.	+
chr11	13956029	13956528	solo_ltr	.	+
chr11	14264572	14264869	solo_ltr	.	+
chr11	14267081	14267382	half_ltr3	.	+
chr11	14441593	14441978	solo_ltr	.	-
chr11	14896618	14897009	half_ltr3	.	-
chr11	14899670	14900061	half_ltr5	.	-
chr11	15227688	15228085	full_ltr5	.	+
chr11	15234466	15234863	full_ltr3	.	+
chr11	15282448	15282900	full_ltr3	.	-
chr11	15287726	15288178	full_ltr5	.	-
chr11	15334143	15334568	solo_ltr	.	-
chr11	15397640	15397941	solo_ltr	.	-
chr11	15425427	15425753	solo_ltr	.	+
chr11	15585209	15585566	solo_ltr	.	+
chr11	15859815	15860209	full_ltr5	.	+
chr11	15862345	15862739	full_ltr3	.	+
chr11	15883677	15884014	full_ltr5	.	+
chr11	15887464	15887800	full_ltr3	.	+
chr11	16204261	16204593	full_ltr3	.	-
chr11	16206576	16206918	full_ltr5	.	-
chr11	16228392	16228879	full_ltr5	.	+
chr11	16232308	16232795	full_ltr3	.	+
chr11	16359104	16359422	solo_ltr	.	-
chr11	16644872	16645406	solo_ltr	.	+
chr11	16924225	16924616	solo_ltr	.	+
chr11	16961484	16961958	solo_ltr	.	+
chr11	17152602	17152969	solo_ltr	.	-
chr11	17702478	17702803	solo_ltr	.	+
chr11	18806338	18806820	full_ltr3	.	-
chr11	18813280	18813762	full_ltr5	.	-
chr11	19566136	19566533	full_ltr3	.	-
chr11	19570182	19570579	full_ltr5	.	-
chr11	19788632	19789089	full_ltr3	.	-
chr11	19793238	19793695	full_ltr5	.	-
chr11	19837353	19837833	solo_ltr	.	-
chr11	20181583	20182002	solo_ltr	.	+
chr11	20509100	20509558	full_ltr3	.	-
chr11	20511425	20511882	full_ltr5	.	-
chr11	20516395	20516780	full_ltr5	.	+
chr11	20520806	20521191	full_ltr3	.	+
chr11	21056701	21057030	solo_ltr	.	+
chr11	21378313	21378606	solo_ltr	.	-
chr11	21596949	21597372	solo_ltr	.	+
chr11	21779475	21779870	solo_ltr	.	+
chr11	22335224	22335609	full_ltr3	.	-
chr11	22340151	22340536	full_ltr5	.	-
chr11	22577700	22578078	full_ltr5	.	+
chr11	22582651	22583033	full_ltr3	.	+
chr11	22686227	22686714	solo_ltr	.	+
chr11	22750188	22750508	solo_ltr	.	-
chr11	22826332	22826657	solo_ltr	.	+
chr11	23218582	23218934	full_ltr3	.	-
chr11	23225322	23225674	full_ltr5	.	-
chr11	23242804	23243131	full_ltr3	.	-
chr11	23246939	23247273	full_ltr5	.	-
chr11	25612702	25613054	solo_ltr	.	-
chr11	26027816	26028243	solo_ltr	.	+
chr11	26555445	26555829	full_ltr5	.	+
chr11	26560400	26560784	full_ltr3	.	+
chr11	27130245	27130556	solo_ltr	.	+
chr11	27130556	27131976	solo_ltr	.	+
chr11	27133709	27134042	full_ltr5	.	+
chr11	27137767	27138100	full_ltr3	.	+
chr11	27415068	27415458	half_ltr3	.	-
chr11	27417334	27417724	solo_ltr	.	-
chr11	27659314	27659768	solo_ltr	.	+
chr11	27764565	27764857	solo_ltr	.	+
chr11	27788296	27788772	solo_ltr	.	+
chr11	27951067	27951436	full_ltr3	.	-
chr11	27956689	27957058	full_ltr5	.	-
chr11	27959457	27959864	solo_ltr	.	-
chr11	28052457	28052843	solo_ltr	.	+
chr11	28097283	28097620	full_ltr5	.	+
chr11	28104066	28104403	full_ltr3	.	+
chr11	29124556	29124893	full_ltr5	.	+
chr11	29129440	29129777	full_ltr3	.	+
chr11	29163887	29164372	solo_ltr	.	+
chr11	29166230	29166632	half_ltr5	.	-
chr11	29280144	29280671	full_ltr5	.	+
chr11	29282679	29283071	full_ltr3	.	+
chr11	29323270	29323577	solo_ltr	.	-
chr11	30318429	30318852	solo_ltr	.	+
chr11	30742417	30742766	solo_ltr	.	+
chr11	31030229	31030744	solo_ltr	.	-
chr11	31075246	31075630	solo_ltr	.	-
chr11	31128217	31128548	solo_ltr	.	-
chr11	31212785	31213235	full_ltr5	.	+
chr11	31215162	31215612	full_ltr3	.	+
chr11	31447447	31447923	full_ltr3	.	-
chr11	31454363	31454839	full_ltr5	.	-
chr11	31774152	31774649	full_ltr5	.	+
chr11	31776643	31777140	full_ltr3	.	+
chr11	31806413	31806883	solo_ltr	.	-
chr11	37243192	37243258	solo_ltr	.	-
chr11	38481535	38481872	full_ltr5	.	+
chr11	38486988	38487325	full_ltr3	.	+
chr11	39278252	39278457	solo_ltr	.	-
chr11	39305335	39305655	solo_ltr	.	+
chr11	39613798	39614131	solo_ltr	.	+
chr11	39725513	39725813	solo_ltr	.	-
chr11	40063743	40064081	full_ltr3	.	-
chr11	40070485	40070823	full_ltr5	.	-
chr11	41354190	41354606	solo_ltr	.	+
chr11	41762245	41762628	solo_ltr	.	-
chr11	42552212	42552544	solo_ltr	.	+
chr11	43339182	43339483	solo_ltr	.	-
chr11	43659723	43660057	full_ltr5	.	+
chr11	43663483	43663817	full_ltr3	.	+
chr11	44384307	44384766	full_ltr5	.	+
chr11	44386575	44387034	full_ltr3	.	+
chr11	44431425	44431771	solo_ltr	.	+
chr11	47016833	47017182	solo_ltr	.	+
chr11	47080619	47080923	solo_ltr	.	-
chr11	48667984	48668316	solo_ltr	.	-
chr11	49194470	49194945	solo_ltr	.	-
chr11	49276505	49276813	solo_ltr	.	+
chr11	49358245	49358620	solo_ltr	.	+
chr11	49598738	49598953	solo_ltr	.	-
chr11	49598959	49599415	solo_ltr	.	-
chr11	50445185	50445514	solo_ltr	.	+
chr11	51143715	51144013	full_ltr3	.	-
chr11	51151656	51151955	full_ltr5	.	-
chr11	51437715	51438067	full_ltr5	.	+
chr11	51441702	51442054	full_ltr3	.	+
chr11	51519678	51520123	solo_ltr	.	-
chr11	51665045	51665382	full_ltr3	.	-
chr11	51669881	51670218	full_ltr5	.	-
chr11	52611872	52612255	solo_ltr	.	-
chr11	53237231	53237711	solo_ltr	.	-
chr11	53709228	53709733	solo_ltr	.	+
chr11	54576586	54576938	full_ltr3	.	-
chr11	54583346	54583698	full_ltr5	.	-
chr11	55192634	55193109	solo_ltr	.	+
chr11	55240926	55241294	full_ltr3	.	-
chr11	55247662	55248030	full_ltr5	.	-
chr11	55687490	55687817	solo_ltr	.	+
chr11	55874205	55874506	solo_ltr	.	+
chr11	56293776	56294132	full_ltr5	.	+
chr11	56297026	56297383	full_ltr3	.	+
chr11	56963081	56963417	solo_ltr	.	-
chr11	57422704	57423030	solo_ltr	.	+
chr11	57734866	57735213	solo_ltr	.	+
chr11	58406523	58406879	solo_ltr	.	-
chr11	58521671	58522234	solo_ltr	.	-
chr11	61304744	61305077	solo_ltr	.	+
chr11	61420368	61420736	full_ltr5	.	+
chr11	61427211	61427579	full_ltr3	.	+
chr11	63467716	63468128	full_ltr5	.	+
chr11	63474494	63474891	full_ltr3	.	+
chr11	64792044	64792474	full_ltr5	.	+
chr11	64797023	64797453	full_ltr3	.	+
chr11	65451779	65452144	full_ltr3	.	-
chr11	65458667	65459023	full_ltr5	.	-
chr11	66947843	66948181	full_ltr3	.	-
chr11	66954018	66954356	full_ltr5	.	-
chr11	67129710	67130047	solo_ltr	.	+
chr11	67132036	67132373	half_ltr3	.	+
chr11	68118492	68118596	solo_ltr	.	+
chr11	69084033	69084680	solo_ltr	.	+
chr11	70209173	70209489	solo_ltr	.	+
chr11	70326407	70326839	solo_ltr	.	+
chr11	71040271	71040739	full_ltr3	.	-
chr11	71044249	71044717	full_ltr5	.	-
chr11	71045943	71046244	solo_ltr	.	-
chr11	71065713	71066113	full_ltr3	.	-
chr11	71069105	71069237	full_ltr5	.	-
chr11	71075323	71075613	solo_ltr	.	-
chr11	71233999	71234103	solo_ltr	.	-
chr11	71927971	71928308	solo_ltr	.	+
chr11	73063463	73063866	solo_ltr	.	+
chr11	73621253	73621571	solo_ltr	.	-
chr11	73673002	73673353	full_ltr3	.	-
chr11	73680819	73681171	full_ltr5	.	-
chr11	73735957	73736323	full_ltr3	.	-
chr11	73740443	73740809	full_ltr5	.	-
chr11	73818371	73818675	solo_ltr	.	+
chr11	73946192	73946626	full_ltr3	.	-
chr11	73949614	73950047	full_ltr5	.	-
chr11	74123686	74123977	full_ltr3	.	-
chr11	74125997	74126288	full_ltr5	.	-
chr11	74128907	74129243	full_ltr5	.	+
chr11	74135700	74136036	full_ltr3	.	+
chr11	74219692	74220045	full_ltr3	.	-
chr11	74226389	74226742	full_ltr5	.	-
chr11	74540176	74540563	full_ltr5	.	+
chr11	74545009	74545396	full_ltr3	.	+
chr11	74884410	74884748	full_ltr5	.	+
chr11	74891165	74891503	full_ltr3	.	+
chr11	74952459	74952787	solo_ltr	.	-
chr11	78897413	78897743	solo_ltr	.	+
chr11	79232682	79233151	full_ltr3	.	-
chr11	79236636	79237105	full_ltr5	.	-
chr11	79741496	79741825	full_ltr3	.	-
chr11	79745550	79745879	full_ltr5	.	-
chr11	79872662	79872994	full_ltr5	.	+
chr11	79876715	79877047	full_ltr3	.	+
chr11	80833896	80834253	solo_ltr	.	-
chr11	81015681	81016015	solo_ltr	.	+
chr11	81545480	81545862	full_ltr5	.	+
chr11	81552309	81552691	full_ltr3	.	+
chr11	82334018	82334355	full_ltr3	.	-
chr11	82337992	82338329	full_ltr5	.	-
chr11	83217933	83218327	solo_ltr	.	+
chr11	85061447	85061872	full_ltr5	.	+
chr11	85067451	85067868	full_ltr3	.	+
chr11	85285570	85285922	full_ltr3	.	-
chr11	85292328	85292680	full_ltr5	.	-
chr11	85293800	85294165	solo_ltr	.	-
chr11	85439443	85439837	full_ltr3	.	-
chr11	85441880	85442274	full_ltr5	.	-
chr11	86824695	86825023	solo_ltr	.	+
chr11	86845642	86845979	full_ltr5	.	+
chr11	86849820	86850157	full_ltr3	.	+
chr11	88021550	88022006	solo_ltr	.	+
chr11	88910954	88911321	full_ltr3	.	-
chr11	88917878	88918245	full_ltr5	.	-
chr11	89091381	89091938	solo_ltr	.	-
chr11	90262640	90262940	solo_ltr	.	+
chr11	90305799	90306104	solo_ltr	.	-
chr11	90310385	90310738	full_ltr3	.	-
chr11	90312098	90312451	full_ltr5	.	-
chr11	90507633	90508045	full_ltr5	.	+
chr11	90510037	90510449	full_ltr3	.	+
chr11	90829507	90829978	full_ltr3	.	-
chr11	90834463	90834934	full_ltr5	.	-
chr11	90901727	90902079	full_ltr5	.	+
chr11	90907906	90908258	full_ltr3	.	+
chr11	90960187	90960526	full_ltr3	.	-
chr11	90966934	90967273	full_ltr5	.	-
chr11	91117309	91117600	solo_ltr	.	+
chr11	91777650	91778004	solo_ltr	.	+
chr11	91921458	91921864	solo_ltr	.	-
chr11	92059584	92059900	solo_ltr	.	-
chr11	92099041	92099425	full_ltr5	.	+
chr11	92105834	92106218	full_ltr3	.	+
chr11	92176674	92177007	half_ltr5	.	+
chr11	92181346	92181704	half_ltr3	.	+
chr11	94127425	94127872	solo_ltr	.	-
chr11	96835850	96836332	solo_ltr	.	-
chr11	98613277	98613615	full_ltr5	.	+
chr11	98620038	98620376	full_ltr3	.	+
chr11	99192567	99192922	solo_ltr	.	+
chr11	99712719	99713056	full_ltr3	.	-
chr11	99716877	99717214	full_ltr5	.	-
chr11	100185760	100186061	solo_ltr	.	-
chr11	100494198	100494626	solo_ltr	.	+
chr11	100662898	100663230	full_ltr5	.	+
chr11	100669185	100669521	full_ltr3	.	+
chr11	101399009	101399404	solo_ltr	.	-
chr11	104859614	104859960	full_ltr3	.	-
chr11	104861986	104862329	full_ltr5	.	-
chr11	106028245	106028612	full_ltr3	.	-
chr11	106033193	106033560	full_ltr5	.	-
chr11	106292711	106293048	full_ltr3	.	-
chr11	106297246	106297583	full_ltr5	.	-
chr11	108399207	108399610	full_ltr3	.	-
chr11	108404042	108404445	full_ltr5	.	-
chr11	108475027	108475519	solo_ltr	.	+
chr11	108649899	108650302	full_ltr5	.	+
chr11	108654835	108655238	full_ltr3	.	+
chr11	108825930	108826408	half_ltr5	.	-
chr11	108993945	108994288	solo_ltr	.	+
chr11	109183071	109183412	solo_ltr	.	+
chr11	109304198	109304445	solo_ltr	.	-
chr11	109730181	109730570	solo_ltr	.	-
chr11	110019643	110020057	full_ltr5	.	+
chr11	110024044	110024458	full_ltr3	.	+
chr11	110882774	110883052	solo_ltr	.	+
chr11	111182510	111182847	full_ltr5	.	+
chr11	111189280	111189617	full_ltr3	.	+
chr11	111215659	111215996	full_ltr3	.	-
chr11	111222453	111222790	full_ltr5	.	-
chr11	113173016	113173489	solo_ltr	.	+
chr11	113912183	113912520	full_ltr5	.	+
chr11	113918964	113919301	full_ltr3	.	+
chr11	114214174	114214638	solo_ltr	.	+
chr11	114944220	114944783	solo_ltr	.	+
chr11	114974243	114974585	half_ltr5	.	+
chr11	114978981	114979343	half_ltr3	.	+
chr11	115754898	115755251	full_ltr3	.	-
chr11	115761648	115762001	full_ltr5	.	-
chr11	116389404	116389792	full_ltr5	.	+
chr11	116394321	116394709	full_ltr3	.	+
chr11	116759397	116759837	full_ltr5	.	+
chr11	116763972	116764395	full_ltr3	.	+
chr11	116785593	116785961	full_ltr5	.	+
chr11	116792336	116792704	full_ltr3	.	+
chr11	117499807	117500000	solo_ltr	.	+
chr11	117500005	117500145	full_ltr5	.	+
chr11	117504616	117504954	full_ltr3	.	+
chr11	117527600	117527918	solo_ltr	.	-
chr11	118155204	118155568	solo_ltr	.	+
chr11	119726767	119727067	solo_ltr	.	-
chr11	120079308	120079611	half_ltr3	.	+
chr11	120321075	120321410	solo_ltr	.	+
chr11	120327925	120328260	half_ltr3	.	+
chr11	120556257	120556659	solo_ltr	.	+
chr11	121069912	121070310	full_ltr5	.	+
chr11	121074493	121074906	full_ltr3	.	+
chr11	121724349	121724888	solo_ltr	.	-
chr11	121779392	121779708	solo_ltr	.	-
chr11	121864499	121864853	solo_ltr	.	+
chr12	3002338	3002676	full_ltr5	.	+
chr12	3009141	3009479	full_ltr3	.	+
chr12	3033748	3034081	full_ltr3	.	-
chr12	3037983	3038316	full_ltr5	.	-
chr12	3058268	3058744	full_ltr5	.	+
chr12	3062902	3063379	full_ltr3	.	+
chr12	3330821	3331159	full_ltr3	.	-
chr12	3337599	3337937	full_ltr5	.	-
chr12	4787764	4788225	full_ltr5	.	+
chr12	4790075	4790204	full_ltr3	.	+
chr12	5613776	5614159	full_ltr3	.	-
chr12	5617554	5617937	full_ltr5	.	-
chr12	6279373	6279714	solo_ltr	.	-
chr12	6403299	6403625	solo_ltr	.	+
chr12	6516473	6516840	full_ltr5	.	+
chr12	6523312	6523679	full_ltr3	.	+
chr12	6699547	6699841	full_ltr5	.	+
chr12	6703733	6704024	full_ltr3	.	+
chr12	6803022	6803358	full_ltr5	.	+
chr12	6809789	6810125	full_ltr3	.	+
chr12	7012301	7012654	solo_ltr	.	-
chr12	7294571	7295023	solo_ltr	.	+
chr12	7887123	7887610	solo_ltr	.	+
chr12	8403175	8403558	full_ltr5	.	+
chr12	8408076	8408459	full_ltr3	.	+
chr12	9729272	9729573	solo_ltr	.	-
chr12	10832710	10833164	solo_ltr	.	-
chr12	11082230	11082375	solo_ltr	.	-
chr12	11082397	11082765	solo_ltr	.	-
chr12	11103659	11104011	full_ltr3	.	-
chr12	11110386	11110738	full_ltr5	.	-
chr12	11470962	11471263	solo_ltr	.	-
chr12	11794461	11794762	solo_ltr	.	-
chr12	12120348	12120678	solo_ltr	.	+
chr12	12198542	12198829	solo_ltr	.	+
chr12	12658729	12659080	full_ltr5	.	+
chr12	12662858	12663242	full_ltr3	.	+
chr12	13433576	13433992	solo_ltr	.	+
chr12	14440348	14440733	half_ltr5	.	+
chr12	14443682	14444065	half_ltr3	.	+
chr12	14594199	14594525	full_ltr3	.	-
chr12	14601124	14601450	full_ltr5	.	-
chr12	14784897	14785361	solo_ltr	.	-
chr12	14823079	14823393	solo_ltr	.	+
chr12	15137926	15138230	solo_ltr	.	-
chr12	15489218	15489534	solo_ltr	.	+
chr12	15725673	15725951	solo_ltr	.	-
chr12	16830240	16830727	solo_ltr	.	-
chr12	17122155	17122521	full_ltr5	.	+
chr12	17128989	17129355	full_ltr3	.	+
chr12	17243496	17243954	full_ltr5	.	+
chr12	17248051	17248519	full_ltr3	.	+
chr12	17856958	17857259	solo_ltr	.	+
chr12	17859399	17859700	half_ltr3	.	+
chr12	17928653	17928978	full_ltr5	.	+
chr12	17930832	17931157	full_ltr3	.	+
chr12	17959634	17959960	full_ltr5	.	+
chr12	17966571	17966897	full_ltr3	.	+
chr12	18033601	18033944	half_ltr3	.	-
chr12	18038125	18038159	half_ltr5	.	-
chr12	18038206	18038496	solo_ltr	.	-
chr12	18129988	18130412	full_ltr5	.	+
chr12	18133112	18133536	full_ltr3	.	+
chr12	18275110	18275449	full_ltr3	.	-
chr12	18282052	18282308	full_ltr5	.	-
chr12	18282869	18282955	solo_ltr	.	-
chr12	18298926	18299251	half_ltr3	.	-
chr12	18305448	18305782	half_ltr5	.	-
chr12	18390683	18391250	solo_ltr	.	+
chr12	18437554	18437880	solo_ltr	.	-
chr12	18466681	18467006	half_ltr5	.	+
chr12	18656037	18656067	solo_ltr	.	-
chr12	18656094	18656384	half_ltr3	.	-
chr12	18660572	18660919	half_ltr5	.	-
chr12	18745006	18745351	half_ltr3	.	-
chr12	18749533	18749883	half_ltr5	.	-
chr12	18846015	18846326	solo_ltr	.	-
chr12	19049242	19049568	full_ltr5	.	+
chr12	19057217	19057543	full_ltr3	.	+
chr12	19258259	19258597	full_ltr3	.	-
chr12	19265044	19265382	full_ltr5	.	-
chr12	19380652	19380963	solo_ltr	.	-
chr12	19514157	19514458	half_ltr3	.	-
chr12	19522099	19522400	half_ltr5	.	-
chr12	19610429	19610931	solo_ltr	.	+
chr12	19641655	19641955	solo_ltr	.	-
chr12	19708695	19708996	half_ltr5	.	+
chr12	19711976	19712297	half_ltr3	.	+
chr12	19781266	19781602	half_ltr3	.	+
chr12	19798393	19798717	full_ltr3	.	-
chr12	19801595	19801921	full_ltr5	.	-
chr12	19814151	19814549	half_ltr3	.	-
chr12	19817813	19818170	half_ltr5	.	-
chr12	20099114	20099394	solo_ltr	.	-
chr12	20099587	20099628	half_ltr3	.	-
chr12	20107270	20107571	half_ltr5	.	-
chr12	20251120	20251461	half_ltr3	.	-
chr12	20255639	20255990	half_ltr5	.	-
chr12	20296395	20296678	solo_ltr	.	+
chr12	20526585	20526934	half_ltr3	.	-
chr12	20607868	20608179	solo_ltr	.	-
chr12	20644966	20645505	half_ltr5	.	-
chr12	20748251	20748606	full_ltr5	.	+
chr12	20748665	20748977	full_ltr3	.	+
chr12	20748665	20748977	half_ltr5	.	+
chr12	20755189	20755544	half_ltr3	.	+
chr12	20983320	20983631	solo_ltr	.	-
chr12	21604177	21604587	full_ltr5	.	+
chr12	21606575	21606985	full_ltr3	.	+
chr12	21661228	21661518	solo_ltr	.	+
chr12	21661573	21661607	half_ltr5	.	+
chr12	21665788	21666078	half_ltr3	.	+
chr12	21666113	21666143	solo_ltr	.	+
chr12	21981638	21981926	solo_ltr	.	+
chr12	21981983	21982017	half_ltr5	.	+
chr12	21986205	21986552	half_ltr3	.	+
chr12	22042020	22042334	full_ltr5	.	+
chr12	22048773	22049077	full_ltr3	.	+
chr12	22261651	22261977	full_ltr3	.	-
chr12	22269627	22269953	full_ltr5	.	-
chr12	22375126	22375473	full_ltr3	.	-
chr12	22377518	22377865	full_ltr5	.	-
chr12	22482547	22482858	solo_ltr	.	+
chr12	22514956	22515243	solo_ltr	.	-
chr12	22573270	22573621	half_ltr5	.	+
chr12	22577786	22578129	half_ltr3	.	+
chr12	22751837	22752152	solo_ltr	.	+
chr12	22857077	22857365	solo_ltr	.	+
chr12	22857418	22857452	half_ltr5	.	+
chr12	22861641	22861986	half_ltr3	.	+
chr12	23017070	23017381	solo_ltr	.	+
chr12	23069703	23069990	solo_ltr	.	-
chr12	23135875	23136165	solo_ltr	.	+
chr12	23136218	23136252	half_ltr5	.	+
chr12	23140445	23140790	half_ltr3	.	+
chr12	23200887	23201202	full_ltr5	.	+
chr12	23207642	23207957	full_ltr3	.	+
chr12	23414019	23414345	full_ltr3	.	-
chr12	23421995	23422321	full_ltr5	.	-
chr12	23534138	23534485	full_ltr3	.	-
chr12	23536529	23536876	full_ltr5	.	-
chr12	23597689	23598015	full_ltr3	.	-
chr12	23605683	23606009	full_ltr5	.	-
chr12	23650238	23650549	solo_ltr	.	+
chr12	23682666	23682953	solo_ltr	.	-
chr12	23769719	23770066	half_ltr5	.	+
chr12	23774241	23774584	half_ltr3	.	+
chr12	23811249	23811560	solo_ltr	.	+
chr12	23851344	23851631	solo_ltr	.	-
chr12	23917522	23917875	half_ltr5	.	+
chr12	23922040	23922383	half_ltr3	.	+
chr12	24103920	24104231	solo_ltr	.	+
chr12	24203001	24203289	solo_ltr	.	+
chr12	24203333	24203367	half_ltr5	.	+
chr12	24207556	24207901	half_ltr3	.	+
chr12	24263957	24264272	solo_ltr	.	+
chr12	24345671	24346038	half_ltr5	.	+
chr12	24348030	24348397	half_ltr3	.	+
chr12	24364742	24365068	half_ltr3	.	+
chr12	24395369	24395733	full_ltr5	.	+
chr12	24402236	24402600	full_ltr3	.	+
chr12	24424624	24424950	full_ltr5	.	+
chr12	24427856	24428178	full_ltr3	.	+
chr12	24692081	24692425	full_ltr5	.	+
chr12	24695744	24696079	full_ltr3	.	+
chr12	25591816	25592293	full_ltr5	.	+
chr12	25594751	25595228	full_ltr3	.	+
chr12	25611736	25612037	solo_ltr	.	-
chr12	25756014	25756368	solo_ltr	.	+
chr12	25857265	25857675	solo_ltr	.	+
chr12	26106453	26106836	full_ltr3	.	-
chr12	26108758	26109193	full_ltr5	.	-
chr12	27231959	27232491	full_ltr3	.	-
chr12	27234487	27235021	full_ltr5	.	-
chr12	27258915	27259209	solo_ltr	.	+
chr12	27591799	27592307	solo_ltr	.	+
[truncated: 11,913 more rows]

## Sheet: Table_S2F.ESC_enh_constituents
Table S2. Feature annotations
f. mESC enhancers (OSN constituent enhancers) (coordinates in mm10 genome assembly coordinates)
chr	start	end
chr1	13059534	13060242
chr1	13071125	13071843
chr1	13073564	13075279
chr1	13080929	13080986
chr1	13084379	13085660
chr1	13087961	13088520
chr1	13094485	13095245
chr1	13103909	13104684
chr1	34073262	34075065
chr1	34077001	34077795
chr1	36013345	36014951
chr1	36016934	36017763
chr1	36054319	36055107
chr1	36060010	36061853
chr1	36982294	36983027
chr1	36983512	36984902
chr1	36985526	36986548
chr1	36986635	36987475
chr1	36987495	36988566
chr1	72213954	72214698
chr1	72792989	72793722
chr1	72805667	72806807
chr1	72810961	72811625
chr1	84860644	84861353
chr1	84866642	84867449
chr1	84871730	84872883
chr1	84882029	84882725
chr1	84889643	84890557
chr1	89870372	89871244
chr1	89876289	89876952
chr1	118642135	118643281
chr1	118645462	118646291
chr1	118647673	118648837
chr1	119075391	119077160
chr1	119304847	119305904
chr1	119398508	119399454
chr1	135174451	135175124
chr1	135185770	135186629
chr1	135198277	135199707
chr1	136690052	136690608
chr1	136694677	136695477
chr1	136695716	136696554
chr1	136945066	136945993
chr1	136951006	136951856
chr1	136952490	136954393
chr1	153092762	153092766
chr1	153092858	153093824
chr1	153094947	153096579
chr1	166124766	166125852
chr1	166135017	166135860
chr1	166142146	166142948
chr1	167270975	167271742
chr1	167279215	167279730
chr1	167281909	167282606
chr1	167289319	167290292
chr1	180888553	180889423
chr1	180924390	180925477
chr1	180933494	180934176
chr1	182018081	182018896
chr1	182029852	182031020
chr1	182031082	182031710
chr2	20652975	20653790
chr2	20654526	20655960
chr2	20665392	20666033
chr2	20669129	20670120
chr2	31057737	31058328
chr2	31060152	31061388
chr2	31068383	31069779
chr2	32153371	32154224
chr2	32162053	32163256
chr2	32174148	32175216
chr2	33426509	33427030
chr2	33438244	33439192
chr2	33439335	33440168
chr2	33444849	33445340
chr2	71649956	71650778
chr2	71652154	71653082
chr2	71655363	71656560
chr2	71737799	71738572
chr2	71744831	71745857
chr2	152176932	152178041
chr2	152726541	152727505
chr2	152737306	152737940
chr2	154416915	154417483
chr2	154423209	154424183
chr2	154425592	154427445
chr2	154427541	154428638
chr2	163031168	163032402
chr2	163034530	163035197
chr2	163051312	163052699
chr2	163052739	163053505
chr2	163061713	163062561
chr2	163066842	163066967
chr2	163067056	163067500
chr2	166155873	166157944
chr2	168764188	168765213
chr2	168766824	168767610
chr2	168769022	168770019
chr2	168779901	168780534
chr2	168790770	168791670
chr3	9641461	9642527
chr3	9654181	9655131
chr3	34645982	34646940
chr3	34647864	34648679
chr3	34653589	34654589
chr3	34734765	34735481
chr3	34744914	34745833
chr3	34756089	34757383
chr3	34757582	34758504
chr3	34759827	34760974
chr3	34761057	34761783
chr3	88571520	88572584
chr3	88572778	88573512
chr3	88575160	88576161
chr3	95651112	95651851
chr3	95663062	95664346
chr3	96576460	96578192
chr3	96675235	96676365
chr3	96680124	96680941
chr3	103204381	103204912
chr3	103207418	103208639
chr3	103214333	103215135
chr3	129544094	129544872
chr3	129547243	129548100
chr3	129548674	129549324
chr3	129549469	129550156
chr3	129551574	129552502
chr3	129557706	129558444
chr3	133518467	133519292
chr3	133524384	133525403
chr3	133532097	133533217
chr3	133533291	133534684
chr3	135545992	135547176
chr3	135547252	135547780
chr4	55456387	55456794
chr4	55463636	55464991
chr4	55474956	55476261
chr4	55477186	55478209
chr4	98840958	98841678
chr4	98845602	98846845
chr4	98847238	98848018
chr4	119071262	119072628
chr4	119072828	119073181
chr4	123623304	123624078
chr4	123624152	123625066
chr4	123625252	123625936
chr4	125534427	125535088
chr4	125544805	125546206
chr4	127198513	127199384
chr4	127200735	127201783
chr4	130519577	130520937
chr4	130639731	130640632
chr4	137592958	137593858
chr4	137597006	137597924
chr4	137773521	137774088
chr4	137777628	137778480
chr4	137788564	137789121
chr4	137801051	137801851
chr4	138444639	138445622
chr4	138449114	138450453
chr4	141270157	141270744
chr4	141281908	141283232
chr4	141284206	141285007
chr4	141564853	141564897
chr4	141564909	141566066
chr4	141569716	141570562
chr4	142060738	142061416
chr4	142068910	142069917
chr4	142070510	142071632
chr4	142071656	142071688
chr4	142166001	142167021
chr4	142169530	142170251
chr4	148085145	148085954
chr4	148088941	148089741
chr4	155163104	155163969
chr4	155189475	155190274
chr5	33531065	33531868
chr5	33535083	33536304
chr5	33537511	33537832
chr5	53541938	53542586
chr5	53554750	53555371
chr5	53555425	53556088
chr5	64864496	64865555
chr5	113329921	113330811
chr5	113334536	113335423
chr5	113345450	113346369
chr5	116395755	116396852
chr5	116407827	116408632
chr5	116409682	116410844
chr5	118434651	118436198
chr5	118436274	118437768
chr5	118444256	118446403
chr5	118501435	118502378
chr5	118509714	118510260
chr5	119579640	119580498
chr5	119584204	119585503
chr5	119586101	119587054
chr5	119679583	119680434
chr5	119680875	119681483
chr5	119681662	119682573
chr5	119694664	119695418
chr5	119706179	119707784
chr5	119709558	119710500
chr5	119711872	119712420
chr5	119712549	119713382
chr5	119720562	119721473
chr5	123134650	123135958
chr5	123136062	123136117
chr5	123136232	123137225
chr5	123138076	123138928
chr5	123139611	123140719
chr5	134941653	134942455
chr5	134942464	134943462
chr5	134944959	134945828
chr6	31884643	31885313
chr6	31896790	31897618
chr6	31898570	31899131
chr6	31901584	31902445
chr6	39420385	39421287
chr6	39445572	39446780
chr6	65011365	65011953
chr6	65021531	65022629
chr6	65024299	65025192
chr6	65034227	65035167
chr6	67111154	67112320
chr6	67113249	67114208
chr6	83889920	83891036
chr6	83893467	83894321
chr6	91690167	91691400
chr6	91700800	91701827
chr6	91710138	91711253
chr6	122340075	122341809
chr6	122341920	122342999
chr6	122662496	122663474
chr6	122663764	122664242
chr6	122690100	122690501
chr6	122702130	122703524
chr6	122707099	122707853
chr6	122764298	122765694
chr6	122765709	122765916
chr6	122765954	122766889
chr6	122770162	122770844
chr6	125433317	125434257
chr6	125442394	125443117
chr6	125447045	125448006
chr6	142509668	142510266
chr6	142510359	142511035
chr6	142511245	142512077
chr6	142512532	142513385
chr6	143098789	143099630
chr6	143108682	143108818
chr6	143116639	143117238
chr6	145274865	145275647
chr6	145275707	145277154
chr7	3193003	3193681
chr7	3200889	3201908
chr7	3203812	3204773
chr7	3206225	3207306
chr7	3210562	3211108
chr7	3211589	3212799
chr7	3213161	3214172
chr7	3217304	3218182
chr7	4820694	4821505
chr7	4825270	4826010
chr7	13013985	13014976
chr7	30197378	30198320
chr7	30463296	30464122
chr7	30464783	30465600
chr7	38027895	38028543
chr7	38028977	38029720
chr7	38030519	38031104
chr7	45551483	45552182
chr7	45558692	45559398
chr7	49337539	49338067
chr7	49346849	49349262
chr7	63947360	63948559
chr7	63953328	63954104
chr7	63956732	63957595
chr7	79210940	79212134
chr7	79222767	79223453
chr7	80015022	80016071
chr7	80024465	80025077
chr7	80130113	80131136
chr7	80188534	80189461
chr7	80199671	80200448
chr7	83878686	83879525
chr7	83884494	83884636
chr7	83884680	83885571
chr7	83891280	83891848
chr7	83902424	83903320
chr7	112688221	112689103
chr7	112690711	112692174
chr7	133112473	133113062
chr7	133114560	133115562
chr7	139945218	139946185
chr7	139946199	139946530
chr7	139949624	139950332
chr7	144850967	144851974
chr7	144857592	144858564
chr7	144864018	144864811
chr8	12499468	12500172
chr8	12501865	12503058
chr8	12503391	12504771
chr8	33912954	33913550
chr8	33914000	33915382
chr8	33915857	33917011
chr8	36539010	36539961
chr8	36547743	36548753
chr8	36548766	36549630
chr8	36549872	36550796
chr8	36579467	36580152
chr8	36580808	36581637
chr8	36593551	36594450
chr8	36603494	36604400
chr8	36606839	36607404
chr8	36607956	36608925
chr8	43320382	43321401
chr8	72310786	72311585
chr8	72312715	72313311
chr8	72315681	72316764
chr8	84650173	84650744
chr8	85472576	85473755
chr8	88990914	88992793
chr8	89003039	89004350
chr8	89006469	89007071
chr8	89015387	89016277
chr8	90828025	90828766
chr8	90830529	90831393
chr9	56534579	56535507
chr9	56547268	56547962
chr9	58272030	58272614
chr9	58273820	58275668
chr9	58278776	58280697
chr9	78359336	78360902
chr9	78364605	78365490
chr9	78365714	78366445
chr9	78368066	78369969
chr9	78371155	78371951
chr9	78374043	78375635
chr9	110946918	110948536
chr9	110960103	110960867
chr9	114549008	114549611
chr9	114556932	114557799
chr9	114564155	114565237
chr9	120676753	120677247
chr9	120679394	120680358
chr9	120690343	120690954
chr9	121335383	121336073
chr9	121337438	121338182
chr9	121344313	121344984
chr10	21082325	21082893
chr10	21087604	21088330
chr10	21090646	21092018
chr10	21101529	21102646
chr10	21109634	21110430
chr10	21826696	21827547
chr10	21828700	21829885
chr10	21980770	21981429
chr10	21982063	21982879
chr10	21988154	21989140
chr10	40258094	40258946
chr10	44390333	44391089
chr10	44391388	44392960
chr10	59957617	59958620
chr10	59963588	59964167
chr10	59964475	59964990
chr10	59972338	59973092
chr10	59973896	59974789
chr10	62883646	62884936
chr10	62892652	62893760
chr10	62895289	62896147
chr10	62896496	62897541
chr10	62897905	62898815
chr10	66917603	66918507
chr10	66920057	66921013
chr10	67083451	67084520
chr10	67095657	67096522
chr10	67099963	67100818
chr10	67100875	67101487
chr10	75872719	75873409
chr10	75881613	75882823
chr10	75937625	75938613
chr10	77192910	77193294
chr10	77193308	77194152
chr10	77199061	77199615
chr10	80045729	80046385
chr10	80046692	80047399
chr10	80048080	80049002
chr10	80050566	80052423
chr10	85539315	85540328
chr10	85543182	85543808
chr11	8566448	8567123
chr11	8568951	8570135
chr11	8575384	8576316
chr11	8585857	8586873
chr11	9115534	9117660
chr11	12457623	12458161
chr11	12467033	12467744
chr11	12469587	12470202
chr11	33527175	33527817
chr11	33533212	33534198
chr11	33536649	33538393
chr11	33543794	33544731
chr11	33550700	33551476
chr11	52359680	52360366
chr11	52370551	52371184
chr11	54953839	54954561
chr11	54958306	54959225
chr11	54971533	54972330
chr11	62510794	62511951
chr11	62512849	62513749
chr11	66919870	66920688
chr11	66932654	66933488
chr11	67011289	67012365
chr11	67017654	67018442
chr11	67020210	67021082
chr11	67023787	67024728
chr11	69703558	69704798
chr11	69707774	69709301
chr11	77884202	77885213
chr11	77890707	77891425
chr11	77893713	77894384
chr11	77904603	77905284
chr11	88620046	88620715
chr11	88624619	88625423
chr11	88629529	88630498
chr11	97656359	97657317
chr11	97661421	97662845
chr11	98962197	98962965
chr11	98964384	98965152
chr11	102329335	102330249
chr11	102331442	102332378
chr11	104288857	104289944
chr11	104295467	104296242
chr11	104305606	104306230
chr11	107435355	107436458
chr11	107448855	107449668
chr11	117081711	117082217
chr11	117091512	117092269
chr11	117972387	117973321
chr11	117974375	117976078
chr11	117976090	117976148
chr11	117976179	117976939
chr12	12783626	12785040
chr12	12786820	12787671
chr12	12787877	12789075
chr12	12803371	12804214
chr12	12926985	12927937
chr12	12938483	12939359
chr12	12941630	12944130
chr12	54306511	54307172
chr12	54312347	54314059
chr12	55486360	55486924
chr12	55495820	55496787
chr12	55505061	55506159
chr12	56284221	56284784
chr12	56284863	56285440
chr12	56296198	56297233
chr12	56298140	56299127
chr12	86466096	86466674
chr12	86470698	86471750
chr12	86478725	86479369
chr12	86498435	86499410
chr12	86501121	86502443
chr12	86503989	86505242
chr12	86898119	86899030
chr12	86903684	86904205
chr12	102702277	102702989
chr12	102713925	102714794
chr12	110417207	110418495
chr12	110471086	110471801
chr12	110471994	110472059
chr12	110472060	110472584
chr12	110487710	110488369
chr12	110498939	110499741
chr12	110504631	110505467
chr13	63968515	63969275
chr13	63979383	63981014
chr13	95525139	95525907
chr13	95533924	95534723
chr13	95534901	95534951
chr13	95535088	95536164
chr13	97282607	97283602
chr13	97292144	97292887
chr13	97432445	97433185
chr13	97434832	97435495
chr13	97447964	97448702
chr13	97454599	97455207
chr13	109628506	109629052
chr13	109631984	109633882
chr13	109643811	109644593
chr13	109651688	109652553
chr14	21474466	21475043
chr14	21483856	21484683
chr14	21485853	21486562
chr14	21489207	21489767
chr14	48653438	48654053
chr14	48654186	48655588
chr14	48662584	48663525
chr14	55085512	55086626
chr14	63499980	63501054
chr14	63501514	63502423
chr14	63512365	63513064
chr14	64632466	64633230
chr14	64640103	64641017
chr14	64649687	64650677
chr14	70622852	70623632
chr14	70623694	70624217
chr14	70634276	70636123
chr14	76494875	76495633
chr14	76505602	76506221
chr14	76515334	76516139
chr14	76615408	76616178
chr14	76624537	76625584
chr14	76629776	76630508
chr14	99339321	99340674
chr14	99352803	99354435
chr14	99354800	99356088
chr14	105851102	105852029
chr14	105858947	105860178
chr14	105860713	105861536
chr14	105897269	105898112
chr14	105900393	105901515
chr14	105904695	105905216
chr15	25724347	25725130
chr15	25728402	25729202
chr15	25740207	25740986
chr15	25753473	25755030
chr15	25761654	25762939
chr15	25767644	25768475
chr15	25769342	25770481
chr15	25773216	25774510
chr15	62086860	62087441
chr15	62092429	62093193
chr15	77338422	77339289
chr15	77349867	77350593
chr15	77354994	77356821
chr15	88708586	88709401
chr15	97368174	97369730
chr15	97375992	97377055
chr15	97383226	97384050
chr15	97396410	97397202
chr15	97592447	97593238
chr15	97593270	97594897
chr15	103518795	103520588
chr15	103522245	103523069
chr16	8758080	8758570
chr16	8767175	8767921
chr16	8772754	8773565
chr16	8778342	8779379
chr16	23099300	23100363
chr16	23102134	23103398
chr16	29657423	29658444
chr16	29664180	29664852
chr16	29666730	29668028
chr16	84768928	84770691
chr16	84772380	84773119
chr16	84778637	84780441
chr17	10356224	10356990
chr17	10365664	10367112
chr17	10377206	10377973
chr17	26494776	26495541
chr17	26502472	26503156
chr17	26508377	26508816
chr17	26511126	26511744
chr17	29072673	29073387
chr17	29080657	29081481
chr17	29450831	29451997
chr17	31802624	31803199
chr17	31806112	31807299
chr17	31807937	31808886
chr17	31811251	31811951
chr17	31815185	31815777
chr17	31819156	31819811
chr17	35502266	35503097
chr17	35503562	35504496
chr17	35504579	35505490
chr17	36973257	36974233
chr17	36982054	36983405
chr17	36995110	36996124
chr17	36997149	36998051
chr17	37072101	37073329
chr17	37078190	37078645
chr17	37078689	37080781
chr17	45456528	45457137
chr17	45458613	45459554
chr17	47503465	47504470
chr17	47510990	47512094
chr17	66469383	66470278
chr17	66479569	66481326
chr17	66483759	66484560
chr17	66486433	66487069
chr17	70747423	70748744
chr17	70750417	70751565
chr17	70827962	70829354
chr17	70829665	70830616
chr17	70864464	70865911
chr17	70866221	70867097
chr17	70871931	70873093
chr17	70892651	70893359
chr17	70900400	70901270
chr18	35043059	35043800
chr18	36253219	36254500
chr18	38378671	38379126
chr18	38379999	38380739
chr18	38383918	38384904
chr18	38386361	38387015
chr18	38390819	38391383
chr18	38601169	38602304
chr18	38628615	38629292
chr18	38635698	38637288
chr18	40307933	40308486
chr18	61627890	61628664
chr18	61628694	61628746
chr18	75344501	75345548
chr18	75360678	75361549
chr18	75366595	75367623
chr18	75579039	75580010
chr18	75584662	75585419
chr19	5835881	5836375
chr19	5846341	5847014
chr19	21784280	21784987
chr19	21785108	21785678
chr19	21788950	21789614
chr19	21791403	21792280
chr19	23065501	23066183
chr19	23075608	23076320
chr19	23087399	23087998
chr19	23089520	23090434
chr19	23094685	23095699
chr19	23132965	23134316
chr19	25479008	25479656
chr19	25486310	25487064
chr19	25487098	25489602
chr19	53448950	53449609
chr19	53460175	53460829
chrX	8001843	8002666
chrX	8002793	8003274
chrX	8008412	8009294
chrX	8012907	8014211
chrX	8020299	8020781
chrX	52745454	52746507
chrX	52746791	52747334
chrX	52753186	52754070
chrX	52759062	52759877
chrX	52760486	52760933
chr1	3062792	3063201
chr1	3482588	3483441
chr1	3648823	3649299
chr1	3914038	3914628
chr1	4855183	4856114
chr1	4970530	4971217
chr1	4972152	4972807
chr1	5232108	5233186
chr1	6058934	6059644
chr1	6117410	6117959
chr1	6142769	6143322
chr1	6282098	6282889
chr1	6447748	6449403
chr1	6457887	6458594
chr1	7046931	7047897
chr1	7312531	7313187
chr1	7313336	7313930
chr1	7318972	7319845
chr1	7451438	7452187
chr1	7591145	7591682
chr1	7671353	7672022
chr1	7732658	7733187
chr1	8496137	8496871
chr1	8581833	8582509
chr1	9323950	9324408
chr1	9442720	9443407
chr1	9701734	9702618
chr1	9889387	9889875
chr1	9952737	9953598
chr1	10031594	10032193
chr1	10476612	10477307
chr1	10650522	10650990
chr1	10852734	10853558
chr1	10877955	10878832
chr1	11082030	11082568
chr1	11250986	11251708
chr1	11277640	11278401
chr1	11330017	11330738
chr1	11395713	11396433
chr1	11467003	11467593
chr1	11501487	11502242
chr1	11748294	11748957
chr1	12025680	12026235
chr1	12644616	12644975
chr1	12691711	12692527
chr1	12744189	12745350
chr1	12762854	12763723
chr1	12790903	12791687
chr1	12807479	12808121
chr1	12814211	12814840
chr1	13127672	13128724
chr1	13131939	13132610
chr1	13455567	13456100
chr1	13660395	13661075
chr1	13938353	13938721
chr1	14000786	14001648
chr1	14189610	14190028
chr1	14225471	14225870
chr1	14292273	14292893
chr1	14312530	14313079
chr1	14420885	14421493
chr1	15649751	15650105
chr1	15752455	15753011
chr1	15789033	15789674
chr1	15791514	15792249
chr1	16129940	16130795
chr1	17250439	17251303
chr1	18639261	18639852
chr1	19107189	19107694
chr1	20760073	20760819
chr1	20761115	20761898
chr1	20867149	20867814
chr1	20867975	20868154
chr1	20908305	20909183
chr1	20954639	20955482
chr1	20974555	20975396
chr1	21231564	21232214
chr1	21255914	21257050
chr1	21399892	21400430
chr1	22376945	22377749
chr1	22466521	22467318
chr1	24042891	24043378
chr1	24092726	24093423
chr1	25181780	25182307
chr1	25461309	25461653
chr1	26229594	26230283
chr1	26527740	26528236
chr1	30804830	30805493
chr1	30847488	30848256
chr1	30867604	30868153
chr1	31233504	31234120
chr1	33106323	33106819
chr1	33494524	33495258
chr1	33504332	33504809
chr1	33830588	33830959
chr1	33943647	33944208
chr1	34006712	34007682
chr1	34103010	34104437
chr1	34140062	34141119
chr1	34468516	34468879
chr1	34547052	34547488
chr1	34883727	34884212
chr1	35232435	35233324
chr1	35697555	35698499
chr1	35749989	35750574
chr1	35811228	35811927
chr1	35841532	35842123
chr1	35944169	35944887
chr1	36240025	36240779
chr1	36774410	36774908
chr1	36803863	36804690
chr1	36833791	36834594
chr1	36898639	36899273
chr1	36962780	36963380
chr1	37129870	37130498
chr1	37212226	37212850
chr1	37643675	37644386
chr1	37928053	37928896
chr1	37956469	37957099
chr1	38058256	38059024
chr1	38291353	38292024
chr1	38319682	38320325
chr1	38621835	38622285
chr1	38796673	38797313
chr1	38823833	38824559
chr1	38843201	38843769
chr1	38869230	38869924
chr1	38903987	38904372
chr1	39122595	39123208
chr1	39264521	39264883
chr1	39527974	39528870
chr1	39700524	39701185
chr1	39902308	39903453
chr1	39923698	39924166
chr1	40357626	40358224
chr1	40679839	40680579
chr1	40929380	40929895
chr1	41140405	41141013
chr1	41390152	41390717
chr1	42058298	42059085
chr1	42186297	42186705
chr1	42724709	42725306
chr1	42913517	42914065
chr1	43820425	43821153
chr1	43899441	43899696
chr1	44568037	44568656
chr1	44613192	44613715
chr1	44891506	44892196
chr1	45357849	45358604
chr1	45359629	45360205
chr1	45407529	45408129
chr1	46863246	46864119
chr1	46921567	46922174
chr1	47834003	47834644
chr1	51429673	51430183
chr1	51535696	51536845
chr1	51742328	51742867
chr1	51906309	51906834
chr1	51937425	51937801
chr1	52008713	52008798
chr1	52008801	52009608
chr1	52527617	52528232
chr1	52656456	52657012
chr1	52953134	52954122
chr1	53209992	53210622
chr1	53581180	53581764
chr1	53749943	53750361
chr1	54052690	54053290
chr1	54384241	54384825
chr1	54484485	54485355
chr1	55039869	55040479
chr1	55108383	55109123
chr1	55131616	55132349
chr1	55186589	55187390
chr1	55198579	55199295
chr1	55205700	55206209
chr1	55575733	55576325
chr1	55900585	55901237
chr1	55966186	55966921
chr1	56668627	56669144
chr1	56684137	56685111
chr1	56844519	56845016
chr1	57281357	57282047
chr1	57301034	57301555
chr1	57469969	57470926
chr1	57612104	57613696
chr1	57988825	57989624
chr1	58188222	58189260
chr1	58190890	58191357
chr1	58570290	58570833
chr1	59314831	59315667
chr1	59375904	59376845
chr1	59377113	59377765
chr1	59422663	59423896
chr1	59426576	59427560
chr1	59448163	59449278
chr1	59472216	59473704
chr1	59487138	59487960
chr1	59663185	59664055
chr1	59697622	59698381
chr1	60432422	60433118
chr1	60838969	60839602
chr1	60850551	60851671
chr1	60851912	60853130
chr1	60853219	60854019
chr1	61408451	61409020
chr1	62181563	62182210
chr1	62398030	62398836
chr1	62736277	62737319
chr1	62737774	62738577
chr1	62767336	62768314
chr1	62783259	62784260
chr1	62986317	62986889
chr1	63065963	63066532
chr1	63137638	63138794
chr1	63210070	63210861
chr1	63213707	63214424
chr1	63243741	63244340
chr1	63247071	63247999
chr1	63441961	63442668
chr1	63667318	63668268
chr1	63937685	63938256
chr1	64009064	64009474
chr1	64311232	64311858
chr1	64421069	64421673
chr1	64576344	64577287
chr1	64659306	64659999
chr1	64732335	64734207
chr1	64884683	64885668
chr1	64916679	64917509
chr1	64918647	64919270
chr1	64982170	64982831
chr1	65370650	65371256
chr1	65799996	65800818
chr1	66266316	66266763
chr1	66427761	66428156
chr1	66699799	66700499
chr1	66960723	66961470
chr1	67411573	67411965
chr1	67935409	67936619
chr1	68304210	68305020
chr1	69010103	69010499
chr1	69867848	69868282
chr1	70806542	70807144
chr1	71035399	71036036
chr1	71118276	71118944
chr1	71645840	71646688
chr1	71650435	71651251
chr1	71673216	71673911
chr1	71741112	71741628
chr1	72228624	72229729
chr1	72242416	72243285
chr1	72265279	72265982
chr1	72312829	72313496
chr1	72490623	72491350
chr1	72671827	72672976
chr1	72827396	72828463
chr1	72944940	72945806
chr1	72949003	72949665
chr1	72959949	72960848
chr1	73087475	73088176
chr1	73088251	73088929
chr1	73500616	73501144
chr1	74111265	74111899
chr1	74179452	74179986
chr1	74245353	74246034
chr1	74308129	74308804
chr1	74343983	74344832
chr1	74455450	74456281
chr1	74824585	74825720
chr1	75026812	75027627
chr1	75480559	75481194
chr1	75511709	75511845
chr1	75511897	75512374
chr1	75588727	75589524
chr1	75601505	75602325
chr1	75616623	75617378
chr1	75662550	75662962
chr1	75667426	75668330
chr1	75804195	75805022
chr1	75846092	75846631
chr1	75862728	75863279
chr1	75888266	75889179
chr1	76028724	76029842
chr1	76035959	76036803
chr1	76907550	76908070
chr1	77440262	77441056
chr1	77441825	77442633
chr1	77446850	77447582
chr1	77451420	77452158
chr1	77453776	77454424
chr1	77456415	77457369
chr1	77461651	77462385
chr1	77472371	77473280
chr1	77496734	77497372
chr1	77502456	77503337
chr1	77601581	77602102
chr1	77629656	77630251
chr1	78119766	78120529
chr1	78167769	78168498
chr1	79453960	79454662
chr1	79602318	79602973
chr1	80150496	80151169
chr1	80236027	80236671
chr1	80237223	80238193
chr1	80315540	80316498
chr1	80403289	80404011
chr1	82007615	82008376
chr1	82820396	82821191
chr1	82866847	82867425
chr1	84176971	84177542
chr1	84206991	84207333
chr1	84217679	84218158
chr1	84270975	84271548
chr1	84405412	84406096
chr1	84549518	84550111
chr1	84636822	84637978
chr1	84640275	84641239
chr1	85743787	85744359
chr1	86024309	86024965
chr1	86062566	86063382
chr1	86182157	86182703
chr1	86187460	86188584
chr1	86201193	86201890
chr1	86236243	86237077
chr1	86294809	86295295
chr1	86308040	86309094
chr1	86309113	86309834
chr1	86310715	86312021
chr1	86348450	86349532
chr1	86488476	86489370
chr1	86550092	86550786
chr1	86647361	86648095
chr1	86719079	86719830
chr1	86917980	86918571
chr1	87224595	87225493
chr1	87226104	87227066
chr1	87230295	87231264
chr1	87313053	87314300
chr1	87432675	87433310
chr1	87684149	87684620
chr1	87728826	87729655
chr1	88432539	88432924
chr1	88466559	88467170
chr1	88612709	88613663
chr1	88668593	88669468
chr1	88774076	88774871
chr1	88806693	88807353
chr1	88809670	88810420
chr1	88839392	88840198
chr1	88924155	88924883
chr1	88957325	88958021
chr1	89025026	89025635
chr1	89282555	89283028
chr1	89465400	89466073
chr1	89756003	89756840
chr1	89922753	89923524
chr1	89934525	89935317
chr1	90059804	90060572
chr1	90202219	90203655
chr1	90209065	90209453
chr1	90329013	90329681
chr1	90404907	90405779
chr1	90474886	90475405
chr1	90493280	90494041
chr1	90519256	90520060
chr1	90527715	90528514
chr1	91038479	91039265
chr1	91311224	91312039
chr1	91765615	91766468
chr1	91778279	91778693
chr1	92119174	92119967
chr1	92431871	92432617
chr1	92707083	92707922
chr1	92737559	92738219
chr1	92888889	92889233
chr1	93480331	93481035
chr1	94298207	94298783
chr1	94993194	94993792
chr1	95030330	95030991
chr1	95601966	95602604
chr1	95743065	95743550
chr1	96482870	96483304
chr1	96874581	96875169
chr1	96875951	96876719
chr1	97622571	97623341
chr1	98072925	98073732
chr1	98086523	98087067
chr1	98092311	98092796
chr1	99970635	99971158
chr1	100877909	100878752
chr1	101628319	101629030
chr1	101756457	101757706
chr1	101918685	101919259
chr1	103093938	103094399
chr1	103471474	103471876
chr1	103472307	103473077
chr1	104815245	104815694
chr1	105012342	105013797
chr1	105070771	105071623
chr1	105094883	105095711
chr1	105491128	105492110
chr1	105522384	105522718
chr1	106058098	106058755
chr1	106109122	106109609
chr1	106176782	106177362
chr1	106221975	106222555
chr1	106278494	106279224
chr1	106564198	106564990
chr1	107978325	107978980
chr1	108548632	108549271
chr1	110659233	110659516
chr1	110774822	110775341
chr1	113959211	113959621
chr1	113964094	113964610
chr1	118625229	118626035
chr1	118689499	118690394
chr1	119003625	119004305
chr1	119048910	119049753
chr1	119147569	119148042
chr1	119152259	119152947
chr1	119157189	119157612
chr1	119347497	119349064
chr1	119453433	119454324
chr1	119486483	119487276
chr1	119497197	119498165
chr1	119565680	119566396
chr1	119634552	119635409
chr1	120077619	120078209
chr1	120354240	120354988
chr1	120643658	120644847
chr1	120728944	120729337
chr1	120759305	120759997
chr1	121086945	121088054
chr1	121096931	121097605
chr1	121123262	121124034
chr1	121842750	121843128
chr1	122455056	122455606
chr1	122607134	122607869
chr1	123065088	123065636
chr1	124174742	124175257
chr1	124408065	124408495
chr1	125687897	125688388
chr1	125744594	125745133
chr1	126072516	126073061
chr1	126128938	126129711
chr1	126674868	126675605
chr1	127167627	127168112
chr1	127238785	127239460
chr1	127244463	127245159
chr1	127507095	127507687
chr1	127783690	127784501
chr1	127904580	127905356
chr1	128000855	128001414
chr1	128094680	128095418
chr1	128262823	128263315
chr1	128344293	128344736
chr1	128392229	128392976
chr1	128400157	128400932
chr1	128859807	128860703
chr1	129001720	129002400
chr1	131020439	131021143
chr1	131138988	131140043
chr1	131478575	131479330
chr1	131718849	131719713
chr1	131745184	131745964
chr1	131890027	131890848
chr1	131912218	131912791
chr1	132197549	132198049
chr1	132200760	132201473
chr1	132237590	132238185
chr1	132263540	132264163
chr1	132281688	132282330
chr1	132288074	132288746
chr1	132322589	132323342
chr1	132470666	132471821
chr1	132736060	132736724
chr1	132850510	132851440
chr1	132878672	132879599
chr1	132981085	132981901
chr1	133012398	133013207
chr1	133018996	133019826
chr1	133095208	133095780
chr1	133129141	133130524
chr1	133346914	133347705
chr1	133367456	133368015
chr1	133397313	133398211
chr1	133492190	133493969
chr1	133504406	133505122
chr1	133667349	133668309
chr1	133671620	133672457
chr1	133694047	133694994
chr1	133695678	133696437
chr1	133710542	133711217
chr1	133741673	133742392
chr1	133852114	133852682
chr1	133973666	133974359
chr1	134188995	134189705
chr1	134210178	134210873
chr1	134500755	134501438
chr1	134534648	134535754
chr1	134570462	134571238
chr1	134608906	134609546
chr1	134774900	134775604
chr1	134910352	134911002
chr1	135217422	135218281
chr1	135507578	135508330
chr1	135561216	135561903
chr1	135632169	135632742
chr1	135637639	135638262
chr1	135655164	135655700
chr1	135675265	135676252
chr1	135723805	135724787
chr1	135857115	135857677
chr1	136427314	136428240
chr1	136457204	136457887
chr1	136569473	136570959
chr1	136583793	136584592
chr1	136613050	136613864
chr1	136674198	136675635
chr1	136727604	136728478
chr1	136996833	136997169
chr1	137051585	137052261
chr1	137173846	137174711
chr1	137387441	137387912
chr1	137639693	137640095
chr1	138153793	138154514
chr1	138205719	138206430
chr1	138266734	138267420
chr1	138956393	138957009
chr1	139494257	139495344
chr1	139499579	139500359
chr1	140188440	140189081
chr1	140205234	140205710
chr1	140429174	140429998
chr1	140513393	140513890
chr1	143217232	143217767
chr1	143265197	143265496
chr1	143555234	143556017
chr1	143733769	143734409
chr1	146322628	146323417
chr1	147215720	147216272
chr1	149074734	149075134
chr1	150496677	150497571
chr1	150623130	150623559
chr1	150805502	150805962
chr1	151177107	151178078
chr1	151220143	151220517
chr1	151235406	151235950
chr1	151426823	151427720
chr1	151515498	151516246
chr1	151544526	151545223
chr1	151878330	151878867
chr1	151880575	151881356
chr1	151997903	151998273
chr1	152070208	152070238
chr1	152070249	152071057
chr1	152414406	152415177
chr1	152573048	152573844
chr1	152603373	152604143
chr1	152793546	152794432
chr1	152900273	152901110
chr1	152915479	152916209
chr1	152917376	152918089
chr1	152942909	152943493
chr1	152973524	152974528
chr1	153191556	153192172
chr1	153199324	153199956
chr1	153216492	153216871
chr1	153316083	153316705
chr1	153347737	153348229
chr1	153361952	153362372
chr1	153376287	153377255
chr1	153740674	153741232
chr1	153766161	153767003
chr1	154080516	154081678
chr1	154383175	154383948
chr1	155001686	155002384
chr1	155086162	155086951
chr1	155111408	155112264
chr1	155484121	155484694
chr1	156076430	156077166
chr1	156474653	156475308
chr1	156512634	156513097
chr1	156668557	156669151
chr1	156669344	156670191
chr1	156770258	156770896
chr1	156961185	156962109
chr1	156979564	156980201
chr1	156983112	156984195
chr1	156994482	156995458
chr1	156997913	156998545
chr1	157417843	157418047
chr1	157418101	157418580
chr1	157439794	157440328
chr1	157940294	157940807
chr1	158202852	158203486
chr1	158386717	158387318
chr1	159429770	159430255
chr1	160209432	160210324
chr1	160217699	160218628
chr1	160308796	160309620
chr1	160309688	160309693
chr1	160309852	160310590
chr1	160651546	160652057
chr1	160734523	160735298
chr1	161247398	161248138
chr1	161273870	161274577
chr1	161379337	161380092
chr1	161769213	161769746
chr1	161920680	161921352
chr1	163163647	163164284
chr1	163627945	163628562
chr1	164001697	164002240
chr1	164018103	164018701
chr1	164019596	164020246
chr1	164376928	164377615
chr1	164460980	164461480
chr1	164470828	164471376
chr1	164489906	164490513
chr1	164493928	164495085
chr1	164503158	164504145
chr1	164531617	164532246
chr1	164576634	164577437
chr1	165613711	165614552
chr1	166002728	166003895
chr1	166907142	166907651
chr1	167021352	167022331
chr1	167448398	167449066
chr1	167937577	167938490
chr1	168357936	168358521
chr1	168395352	168396105
chr1	168426838	168427353
chr1	169834371	169834951
chr1	170101565	170102042
chr1	170477576	170478145
chr1	170696468	170696990
chr1	170871473	170871923
chr1	170892087	170892970
chr1	171089885	171090532
chr1	171126066	171126639
chr1	171221489	171222013
chr1	171970787	171971385
chr1	172024164	172024741
chr1	172261633	172262287
chr1	172323057	172323800
chr1	172418045	172418705
chr1	172701136	172701780
chr1	173321619	173322488
chr1	173348299	173349046
chr1	174583997	174584441
chr1	176612767	176613355
chr1	176620738	176621490
chr1	176634105	176634664
chr1	176643817	176644939
chr1	176880039	176880560
chr1	176948584	176949243
chr1	176983309	176983809
chr1	177616282	177616868
chr1	177753324	177753838
chr1	177987500	177987907
chr1	178283898	178284403
chr1	178307554	178308074
chr1	178337487	178338699
chr1	178406500	178407342
chr1	178553551	178554321
chr1	178664042	178664837
chr1	178665054	178665437
chr1	178734366	178735055
chr1	178849993	178851208
chr1	179087329	179088174
chr1	179177194	179177726
chr1	179198013	179199136
chr1	179211985	179212622
chr1	179276279	179277350
chr1	179441624	179442241
chr1	179462161	179462943
chr1	179487126	179487614
chr1	179500999	179501591
chr1	179604237	179605076
chr1	180570804	180571714
chr1	181653457	181653861
chr1	181742187	181742976
chr1	181930680	181931324
chr1	182094191	182094793
chr1	182103248	182104132
chr1	182162835	182163527
chr1	182181694	182182157
chr1	182191117	182191506
chr1	184496810	184497396
chr1	184972016	184972786
chr1	185079981	185080435
chr1	185099008	185099486
chr1	185104822	185105622
chr1	185149118	185149676
chr1	185190977	185191425
chr1	185208384	185209126
chr1	185488107	185489234
chr1	185726758	185727217
chr1	185829474	185829962
chr1	185955838	185956274
chr1	186110452	186110890
chr1	186236226	186236893
chr1	186261228	186261790
chr1	186510269	186511204
chr1	186513478	186514495
chr1	186918338	186918944
chr1	186922570	186923366
chr1	186929183	186929621
chr1	186954476	186955255
chr1	186976598	186977408
chr1	187282198	187283014
chr1	187441650	187442066
chr1	187578144	187578500
chr1	187603957	187604460
chr1	187724585	187725208
chr1	187779500	187780084
chr1	188639538	188640109
chr1	188660278	188660876
chr1	188854234	188854725
chr1	188998530	188999398
chr1	189006305	189006942
chr1	189013139	189013956
chr1	189586700	189587167
chr1	189739826	189740545
chr1	189761478	189762107
chr1	189916245	189917008
chr1	190363364	190363831
chr1	190447954	190448705
chr1	190784479	190784792
chr1	191014076	191014917
chr1	191065099	191065498
chr1	191070189	191070772
chr1	191189883	191190395
chr1	191524763	191525296
chr1	191616129	191616857
chr1	191660744	191661663
chr1	191661682	191662249
chr1	191819087	191819644
chr1	191930404	191931085
chr1	192454839	192455452
chr1	192515299	192516035
chr1	192522684	192523248
chr1	192764401	192765196
chr1	192834539	192835064
chr1	192870038	192870889
chr1	193265672	193266144
chr1	193355068	193355601
chr1	193373892	193374393
chr1	193504377	193505120
chr1	193542145	193542900
chr1	193731807	193732787
chr1	193733883	193734342
chr1	193933701	193934636
chr1	194034116	194034660
chr1	194320503	194320980
chr1	194616048	194616664
chr1	194798321	194798934
chr1	195000960	195001677
chr2	3100038	3100589
chr2	3504348	3504881
chr2	3669478	3670133
chr2	4412590	4413250
chr2	4574958	4575705
chr2	4596742	4597483
chr2	5075614	5076539
chr2	5077744	5078646
chr2	5171286	5171817
chr2	5219880	5220637
chr2	5356806	5357707
chr2	5372721	5373389
chr2	5477325	5477877
chr2	5484047	5484671
chr2	5584486	5585185
chr2	5735403	5736492
chr2	5789388	5790006
chr2	5810089	5810601
chr2	6046864	6047252
chr2	6063349	6063829
chr2	6072056	6072425
chr2	6545438	6545959
chr2	6594632	6595221
chr2	6747527	6748127
chr2	6875191	6875679
chr2	7064483	7064960
chr2	8498185	8499252
chr2	9442889	9443707
chr2	9445628	9446342
chr2	9646748	9647510
chr2	9923074	9923614
chr2	10262521	10263180
chr2	10334030	10334957
chr2	10353327	10354328
chr2	10390684	10391349
chr2	10521508	10522324
chr2	10602222	10602689
chr2	11038333	11038838
chr2	11139476	11140147
chr2	11546899	11547284
chr2	11570739	11571456
chr2	12557654	12558210
chr2	13370455	13371187
chr2	13697429	13698003
chr2	13767862	13768452
chr2	13840144	13840520
chr2	13956282	13956994
chr2	13994136	13994628
chr2	14103712	14104518
chr2	14665298	14665711
chr2	15069486	15069973
chr2	15144751	15145259
chr2	15156449	15156820
chr2	15925839	15925910
chr2	15925984	15926464
chr2	16682949	16683267
chr2	17603477	17604082
chr2	17741497	17742102
chr2	17742126	17742656
chr2	17852564	17853344
chr2	17932844	17933888
chr2	17942991	17943650
chr2	17973508	17974346
chr2	17982640	17983279
chr2	17988161	17988712
chr2	17988826	17989791
chr2	18545727	18546188
chr2	18649339	18649971
chr2	19017887	19018613
chr2	19301194	19301928
chr2	19380791	19381488
chr2	19392161	19393391
chr2	20208960	20209966
chr2	20324318	20324859
chr2	20445118	20445905
chr2	20485919	20486787
chr2	20496077	20497034
chr2	20548824	20549683
chr2	20590399	20591144
chr2	20594104	20594669
chr2	20594818	20595615
chr2	20632516	20633102
chr2	20689282	20690025
chr2	20722502	20723290
chr2	20737425	20738509
chr2	20934101	20935179
chr2	21392431	21393528
chr2	21963866	21964441
chr2	21976647	21977253
chr2	22044917	22045470
chr2	22294313	22295011
chr2	22619763	22620514
chr2	22891612	22892320
chr2	22900109	22900879
chr2	23002440	23003238
chr2	24441657	24442390
chr2	24912051	24912736
chr2	24987697	24988279
chr2	26055084	26056011
chr2	26079252	26079867
chr2	26194652	26195113
chr2	26195157	26195304
chr2	26285252	26285828
chr2	26298566	26299447
chr2	26342867	26343662
chr2	26442527	26443434
chr2	26448194	26448670
chr2	26501337	26502058
chr2	26502312	26502779
chr2	26610981	26611597
chr2	26827464	26828152
chr2	27644598	27645268
chr2	27683894	27684872
chr2	27791667	27792055
chr2	28455269	28455757
chr2	28506208	28506961
chr2	28508999	28509679
chr2	28535526	28535992
chr2	28607025	28607858
chr2	28907600	28908435
chr2	28959072	28959672
chr2	29006323	29007069
chr2	29075557	29076277
chr2	29097511	29098383
chr2	29120904	29121458
chr2	29151745	29152590
chr2	29245000	29245622
chr2	29396068	29396756
chr2	29455331	29455978
chr2	29500635	29501439
chr2	29551866	29552503
chr2	29629151	29629886
chr2	29631342	29632052
chr2	29691504	29692205
chr2	29729363	29730048
chr2	29819919	29821099
chr2	29835197	29836070
chr2	29973416	29974019
chr2	30061783	30062209
chr2	30134894	30135633
chr2	30335189	30335961
chr2	30737461	30738097
chr2	30759871	30760770
chr2	30779022	30779670
chr2	31042613	31043303
chr2	31090891	31091830
chr2	31163116	31164436
chr2	31165206	31165869
chr2	31502422	31503348
chr2	31545000	31545928
chr2	31571773	31572567
chr2	31591674	31592350
chr2	31880633	31881234
chr2	32075002	32075798
chr2	32860503	32861416
chr2	32908010	32909003
chr2	33074785	33075496
chr2	33125061	33125591
chr2	33478203	33479044
chr2	33580403	33581122
chr2	33581799	33582461
chr2	33616360	33616800
chr2	33637112	33637859
chr2	33666361	33666823
chr2	33882488	33883480
chr2	34231362	34231989
chr2	34399229	34400231
chr2	34570215	34570845
chr2	34937091	34938030
chr2	35250101	35250579
chr2	35840808	35841508
chr2	35845648	35846179
chr2	36077051	36077753
chr2	36198385	36199174
chr2	36222049	36222755
chr2	37324978	37325434
chr2	38340594	38341208
chr2	38424341	38424803
chr2	38584675	38585186
chr2	38668694	38669454
chr2	38817284	38818097
chr2	38924968	38925598
chr2	40910729	40911478
chr2	43365643	43366300
chr2	43732285	43732884
chr2	44097048	44097429
chr2	44340994	44341638
chr2	44524889	44526005
chr2	44537991	44538830
chr2	44567996	44568414
chr2	44829636	44830224
chr2	45024363	45025193
chr2	45104365	45105030
chr2	45158242	45158943
chr2	45225382	45226007
chr2	45736046	45736961
chr2	46730547	46730942
chr2	47161673	47162136
chr2	49364234	49364893
chr2	49371442	49372071
chr2	49448619	49449564
chr2	49473565	49474314
chr2	49884018	49884427
chr2	50265032	50265900
chr2	50980244	50980765
chr2	51038605	51039219
chr2	51048953	51050421
chr2	51072869	51073344
chr2	51731543	51732044
chr2	51753050	51754011
chr2	52071088	52072747
chr2	52904493	52904961
chr2	52915299	52915961
chr2	52923427	52924177
chr2	54937213	54937808
chr2	55209860	55210563
chr2	55212322	55212794
chr2	57256186	57257034
chr2	57586844	57587309
chr2	57828123	57828901
chr2	58604430	58605476
chr2	58625282	58627088
chr2	58627890	58628686
chr2	58628886	58629708
chr2	58879722	58880311
chr2	59053545	59054047
chr2	59054098	59054190
chr2	59231350	59232017
chr2	59633606	59634586
chr2	59780041	59780707
chr2	60021129	60021596
chr2	60050303	60051293
chr2	60080850	60081441
chr2	60083032	60084037
chr2	60084752	60085418
chr2	60142826	60143492
chr2	60144617	60145480
chr2	60196656	60197446
chr2	60375075	60375512
chr2	60384501	60385050
chr2	60411067	60411688
chr2	60435712	60436554
chr2	60672792	60673361
chr2	61176664	61177316
chr2	61246619	61247179
chr2	61265262	61265641
chr2	61402830	61403645
chr2	61474989	61475449
chr2	61674574	61675181
chr2	62018044	62018601
chr2	62407976	62408830
chr2	63927578	63928277
chr2	65037390	65038047
chr2	65420837	65422019
chr2	65566757	65567666
chr2	65841548	65842187
chr2	65848291	65848551
chr2	65848602	65849245
chr2	66041217	66041779
chr2	66092482	66093047
chr2	66151357	66151856
chr2	66439897	66440867
chr2	67446505	67447019
chr2	67590409	67590773
chr2	68234647	68235065
chr2	68244486	68245126
chr2	68297941	68298961
chr2	68366003	68366662
chr2	68385929	68386602
chr2	68818819	68819493
chr2	68888673	68889218
chr2	68911631	68912427
chr2	69035314	69035943
chr2	69047807	69048453
chr2	69221984	69222528
chr2	69231081	69231815
chr2	69535947	69536578
chr2	69543955	69544548
chr2	69752434	69753110
chr2	70127433	70128135
chr2	70278428	70279432
chr2	70559017	70559972
chr2	70619040	70619732
chr2	70805863	70806466
chr2	70951775	70952288
chr2	71180422	71181294
chr2	71188695	71189349
chr2	71242847	71243602
chr2	71396355	71397425
chr2	71625071	71625681
chr2	71704271	71704985
chr2	71718906	71719647
chr2	71866199	71867198
chr2	72018700	72019421
chr2	72507773	72508744
chr2	72515617	72516187
chr2	72944459	72945053
chr2	72985265	72986038
chr2	73020647	73021482
chr2	73041365	73042274
chr2	73248568	73249144
chr2	73276006	73276718
chr2	73683668	73684254
chr2	74073255	74074006
chr2	74109908	74110484
chr2	74123292	74124053
chr2	74210335	74210780
chr2	74672365	74672875
chr2	74678773	74679284
chr2	74892981	74893803
chr2	75031841	75032611
chr2	75048125	75048619
chr2	75682686	75683435
chr2	75706406	75707046
chr2	75732018	75732422
chr2	75873740	75874478
chr2	75907361	75907727
chr2	75960188	75960895
chr2	76005955	76006438
chr2	76126699	76127161
chr2	76400076	76400861
chr2	76441624	76442522
chr2	76805059	76805760
chr2	76989148	76989683
chr2	77011837	77012689
chr2	77019131	77019675
chr2	77059442	77060121
chr2	77115733	77116489
chr2	77146701	77147420
chr2	77232448	77232905
chr2	77337769	77338489
chr2	77506402	77507095
chr2	77586163	77587384
chr2	77752462	77752946
chr2	77753206	77753789
chr2	77754737	77755172
chr2	78309259	78309900
chr2	79378737	79379744
chr2	79429443	79430142
chr2	79457871	79458472
chr2	79566331	79567911
chr2	80126502	80127048
chr2	80184126	80184579
chr2	81848353	81849455
chr2	82068958	82069782
chr2	83710220	83710977
chr2	83718320	83719011
chr2	83738997	83739429
chr2	83897129	83897530
chr2	84518647	84519536
chr2	84585635	84586232
chr2	84762056	84762809
chr2	84837024	84837643
chr2	84837943	84838878
chr2	85252257	85252657
chr2	87515559	87516173
chr2	89855510	89856138
chr2	90559637	90560207
chr2	90708195	90709171
chr2	90822874	90823568
chr2	91704187	91704893
chr2	91706377	91707098
chr2	91707907	91708440
chr2	91932373	91933041
chr2	92143715	92144656
chr2	92424048	92425249
chr2	92805685	92806285
chr2	93163218	93163559
chr2	93785166	93785870
chr2	93863230	93863751
chr2	93927481	93928476
chr2	94263097	94263660
chr2	94489861	94490610
chr2	94590539	94590974
chr2	96314971	96315505
chr2	96775390	96775929
chr2	99558058	99558755
chr2	101722752	101723299
chr2	101961214	101961818
chr2	102048501	102048969
chr2	102121401	102122144
chr2	102148994	102149531
chr2	102183702	102184125
chr2	102403752	102403837
chr2	102695291	102695914
chr2	102815366	102816088
chr2	103186825	103187332
chr2	103268587	103269036
chr2	103290716	103291441
chr2	103310551	103311100
chr2	103347919	103348567
chr2	103360703	103361316
chr2	103791913	103792710
chr2	103867706	103868277
chr2	104098735	104099540
chr2	104371626	104372405
chr2	104588398	104589118
chr2	104732733	104733344
chr2	104817647	104818504
chr2	104825992	104826636
chr2	104855465	104856470
chr2	104981503	104981986
chr2	105397601	105398258
chr2	105400511	105401113
chr2	105408263	105408850
chr2	105610953	105611636
chr2	105616143	105616918
chr2	105677033	105678198
chr2	105690915	105691940
chr2	106455147	106455638
chr2	106465581	106466229
chr2	106498196	106498997
chr2	106561252	106562077
chr2	106623575	106624152
chr2	106677290	106678119
chr2	106720241	106720697
chr2	106750720	106751453
chr2	106797670	106798264
chr2	106822456	106823207
chr2	106856597	106857058
chr2	109311133	109312095
chr2	109374828	109375311
chr2	109578722	109579662
chr2	109912902	109913668
chr2	109936081	109936945
chr2	109941897	109942796
chr2	109942821	109943906
chr2	112432238	112432639
chr2	112931609	112932384
chr2	113807122	113807680
chr2	114059937	114060567
chr2	114178026	114178780
chr2	115520187	115520910
chr2	115678733	115679142
chr2	115706416	115707018
chr2	115723228	115724501
chr2	115872757	115873406
chr2	115981091	115981733
chr2	116059746	116060677
chr2	116399945	116400601
chr2	116948355	116949170
chr2	116949637	116949693
chr2	116949911	116950664
chr2	116972334	116972967
chr2	117018812	117019398
chr2	117119520	117120480
chr2	117194276	117194869
chr2	118179464	118180046
chr2	118346017	118346384
chr2	118587426	118588167
chr2	118588273	118588435
chr2	118620095	118620573
chr2	119166662	119167078
chr2	119240201	119240882
chr2	119322253	119322853
chr2	119462885	119464528
chr2	119486259	119487164
chr2	119707347	119708289
chr2	119730704	119731292
chr2	119789757	119790724
chr2	119855378	119856256
chr2	119857242	119858080
chr2	119862455	119863284
chr2	120243824	120244611
chr2	120513968	120514832
chr2	121270159	121271213
chr2	121477304	121477859
chr2	121642754	121643667
chr2	121802911	121803553
chr2	121826037	121826858
chr2	121894993	121895802
chr2	122334130	122334657
chr2	122351854	122352506
chr2	122369924	122371011
chr2	124145548	124146027
chr2	124404391	124405272
chr2	124505922	124506486
chr2	124637035	124637551
chr2	125487926	125488446
chr2	125704784	125705425
chr2	126147740	126148076
chr2	126552172	126552921
chr2	126997992	126998625
chr2	127108813	127109427
chr2	127296098	127296617
chr2	127604860	127605788
chr2	127607205	127607971
chr2	127714637	127715266
chr2	127839092	127840036
chr2	128137562	128138277
chr2	128211514	128212340
chr2	128265136	128265964
chr2	128272577	128273169
chr2	128373370	128374214
chr2	128397739	128398158
chr2	128812846	128813414
chr2	128842780	128843315
chr2	129061481	129062317
chr2	129166789	129167461
chr2	129177282	129178278
chr2	129178361	129179179
chr2	129245619	129246740
chr2	129269142	129269642
chr2	129587141	129588390
chr2	129695549	129696381
chr2	129702187	129702691
chr2	129798134	129798954
chr2	129799695	129800444
chr2	129881497	129882283
chr2	130879741	130880421
chr2	130958962	130959339
chr2	131095894	131096444
chr2	131198040	131198792
chr2	131232410	131232954
chr2	131243727	131244327
chr2	131681412	131681824
chr2	131765413	131766152
chr2	131847241	131848132
chr2	132044419	132045041
chr2	132133173	132133971
chr2	132647007	132647816
chr2	132649091	132649757
chr2	132701347	132702462
chr2	133278560	133279149
chr2	134456049	134456793
chr2	134960268	134961003
chr2	135072470	135073526
chr2	135544789	135545219
chr2	135559038	135559889
chr2	135559973	135560644
chr2	135614538	135615494
chr2	135656396	135657061
chr2	135788903	135789412
chr2	136375056	136376009
chr2	136741252	136742088
chr2	136790452	136791002
chr2	137098204	137098890
chr2	137116062	137116877
chr2	137227448	137227855
chr2	137556017	137556326
chr2	137794775	137795457
chr2	138326423	138326946
chr2	138337768	138338520
chr2	139711640	139712146
chr2	139740713	139741352
chr2	140077497	140078269
chr2	140189595	140190171
chr2	140676703	140677289
chr2	141254482	141254939
chr2	141266512	141267350
chr2	141551503	141552072
chr2	141995064	141995635
chr2	143117274	143118085
chr2	143124716	143125371
chr2	143603824	143604588
chr2	143620771	143621359
chr2	144156674	144157844
chr2	144189787	144190339
chr2	144326657	144327048
chr2	144417980	144418652
chr2	144714920	144715802
chr2	145788915	145789491
chr2	145866148	145866603
chr2	146062232	146063182
chr2	146216238	146216580
chr2	146221505	146222127
chr2	146299861	146300641
chr2	146302088	146302910
chr2	146466490	146467251
chr2	146624913	146625671
chr2	146630776	146631986
chr2	146661129	146661880
chr2	146672612	146673364
chr2	146823168	146824008
chr2	146834049	146834970
chr2	146837453	146838084
chr2	146838442	146839246
chr2	146916018	146916505
chr2	146920576	146921678
chr2	147011285	147012033
chr2	147032943	147033621
chr2	147189335	147190049
chr2	147292632	147293313
chr2	147905365	147906112
chr2	147968606	147969092
chr2	148029117	148029710
chr2	148698379	148699082
chr2	148874656	148875327
chr2	149203870	149204291
chr2	149798424	149799256
chr2	149939548	149940138
chr2	149982101	149982947
[truncated: 8,630 more rows]

## Sheet: Table_S2G.mESC_super_enhancers
Table S2. Feature annotations
g. mESC super-enhancers (coordinates in mm10 genome assembly coordinates)
chr	start	end
chr1	13059534	13104684
chr1	34073262	34077795
chr1	36013345	36017763
chr1	36054319	36061853
chr1	36982294	36988566
chr1	72213954	72214698
chr1	72792989	72811625
chr1	84860644	84890557
chr1	89870372	89876952
chr1	118642135	118648837
chr1	119075391	119077160
chr1	119304847	119305904
chr1	119398508	119399454
chr1	135174451	135199707
chr1	136690052	136696554
chr1	136945066	136954393
chr1	153092762	153096579
chr1	166124766	166142948
chr1	167270975	167290292
chr1	180888553	180889423
chr1	180924390	180934176
chr1	182018081	182031710
chr2	20652975	20670120
chr2	31057737	31069779
chr2	32153371	32175216
chr2	33426509	33445340
chr2	71649956	71656560
chr2	71737799	71745857
chr2	152176932	152178041
chr2	152726541	152737940
chr2	154416915	154428638
chr2	163031168	163035197
chr2	163051312	163067500
chr2	166155873	166157944
chr2	168764188	168791670
chr3	9641461	9655131
chr3	34645982	34654589
chr3	34734765	34761783
chr3	88571520	88576161
chr3	95651112	95664346
chr3	96576460	96578192
chr3	96675235	96680941
chr3	103204381	103215135
chr3	129544094	129558444
chr3	133518467	133534684
chr3	135545992	135547780
chr4	55456387	55478209
chr4	98840958	98848018
chr4	119071262	119073181
chr4	123623304	123625936
chr4	125534427	125546206
chr4	127198513	127201783
chr4	130519577	130520937
chr4	130639731	130640632
chr4	137592958	137597924
chr4	137773521	137801851
chr4	138444639	138450453
chr4	141270157	141285007
chr4	141564853	141570562
chr4	142060738	142071688
chr4	142166001	142170251
chr4	148085145	148089741
chr4	155163104	155163969
chr4	155189475	155190274
chr5	33531065	33537832
chr5	53541938	53556088
chr5	64864496	64865555
chr5	113329921	113346369
chr5	116395755	116410844
chr5	118434651	118446403
chr5	118501435	118510260
chr5	119579640	119587054
chr5	119679583	119721473
chr5	123134650	123140719
chr5	134941653	134945828
chr6	31884643	31902445
chr6	39420385	39421287
chr6	39445572	39446780
chr6	65011365	65035167
chr6	67111154	67114208
chr6	83889920	83894321
chr6	91690167	91711253
chr6	122340075	122342999
chr6	122662496	122664242
chr6	122690100	122707853
chr6	122764298	122770844
chr6	125433317	125448006
chr6	142509668	142513385
chr6	143098789	143117238
chr6	145274865	145277154
chr7	3193003	3218182
chr7	4820694	4826010
chr7	13013985	13014976
chr7	30197378	30198320
chr7	30463296	30465600
chr7	38027895	38031104
chr7	45551483	45559398
chr7	49337539	49349262
chr7	63947360	63957595
chr7	79210940	79223453
chr7	80015022	80025077
chr7	80130113	80131136
chr7	80188534	80200448
chr7	83878686	83903320
chr7	112688221	112692174
chr7	133112473	133115562
chr7	139945218	139950332
chr7	144850967	144864811
chr8	12499468	12504771
chr8	33912954	33917011
chr8	36539010	36550796
chr8	36579467	36608925
chr8	43320382	43321401
chr8	72310786	72316764
chr8	84650173	84650744
chr8	85472576	85473755
chr8	88990914	89016277
chr8	90828025	90831393
chr9	56534579	56547962
chr9	58272030	58280697
chr9	78359336	78375635
chr9	110946918	110960867
chr9	114549008	114565237
chr9	120676753	120690954
chr9	121335383	121344984
chr10	21082325	21110430
chr10	21826696	21829885
chr10	21980770	21989140
chr10	40258094	40258946
chr10	44390333	44392960
chr10	59957617	59974789
chr10	62883646	62898815
chr10	66917603	66921013
chr10	67083451	67101487
chr10	75872719	75882823
chr10	75937625	75938613
chr10	77192910	77199615
chr10	80045729	80052423
chr10	85539315	85543808
chr11	8566448	8586873
chr11	9115534	9117660
chr11	12457623	12470202
chr11	33527175	33551476
chr11	52359680	52371184
chr11	54953839	54972330
chr11	62510794	62513749
chr11	66919870	66933488
chr11	67011289	67024728
chr11	69703558	69709301
chr11	77884202	77905284
chr11	88620046	88630498
chr11	97656359	97662845
chr11	98962197	98965152
chr11	102329335	102332378
chr11	104288857	104306230
chr11	107435355	107449668
chr11	117081711	117092269
chr11	117972387	117976939
chr12	12783626	12789075
chr12	12803371	12804214
chr12	12926985	12944130
chr12	54306511	54314059
chr12	55486360	55506159
chr12	56284221	56299127
chr12	86466096	86479369
chr12	86498435	86505242
chr12	86898119	86904205
chr12	102702277	102714794
chr12	110417207	110418495
chr12	110471086	110472584
chr12	110487710	110505467
chr13	63968515	63981014
chr13	95525139	95536164
chr13	97282607	97292887
chr13	97432445	97455207
chr13	109628506	109652553
chr14	21474466	21489767
chr14	48653438	48663525
chr14	55085512	55086626
chr14	63499980	63513064
chr14	64632466	64650677
chr14	70622852	70636123
chr14	76494875	76516139
chr14	76615408	76630508
chr14	99339321	99356088
chr14	105851102	105861536
chr14	105897269	105905216
chr15	25724347	25774510
chr15	62086860	62093193
chr15	77338422	77356821
chr15	88708586	88709401
chr15	97368174	97397202
chr15	97592447	97594897
chr15	103518795	103523069
chr16	8758080	8779379
chr16	23099300	23103398
chr16	29657423	29668028
chr16	84768928	84780441
chr17	10356224	10377973
chr17	26494776	26511744
chr17	29072673	29081481
chr17	29450831	29451997
chr17	31802624	31819811
chr17	35502266	35505490
chr17	36973257	36998051
chr17	37072101	37080781
chr17	45456528	45459554
chr17	47503465	47512094
chr17	66469383	66487069
chr17	70747423	70751565
chr17	70827962	70830616
chr17	70864464	70873093
chr17	70892651	70901270
chr18	35043059	35043800
chr18	36253219	36254500
chr18	38378671	38391383
chr18	38601169	38602304
chr18	38628615	38637288
chr18	40307933	40308486
chr18	61627890	61628746
chr18	75344501	75345548
chr18	75360678	75367623
chr18	75579039	75585419
chr19	5835881	5847014
chr19	21784280	21792280
chr19	23065501	23095699
chr19	23132965	23134316
chr19	25479008	25489602
chr19	53448950	53460829
chrX	8001843	8020781
chrX	52745454	52760933

[truncated: 5 more sheets: Table_S2H.mESC_typical_enhancer, Table_S3.MSProtein ID0hand24h, Table_S4.TT-SLAM-Seq fc gene, Table_S5.TT-SLAM-Seq fc enh, Table_S6.scRNA_marker_genes]
